# Supplementary material for: Comparative Transcriptomics Reveals Genes Commonly Induced by Distinct Stressors in Chlamydia
Source: bioRxiv. 2025 Dec 30:2025.12.30.696969. Preprint. [Version 1] doi: 10.64898/2025.12.30.696969 (PMC12776308; doi:10.64898/2025.12.30.696969)
Supplement: Supplement 1 [file media-1.xlsx]

## Sheet: Dataset S1
L2 locus tag	D locus tag	IFNγ		Trp Stv		Penicillin		Iron Stv		Heat shock		gene name	cog-class	description
		log2FC	padj	log2FC	padj	log2FC	padj	log2FC	padj	log2FC	padj
CTL0001	CT_633	0.602487	0.13374	0.444726	0.709483	0.128396	0.352462	0.486192	0.667359	-0.0816397	0.26438	hemB	Coenzyme Transport/Metab	delta-aminolevulinic acid dehydratase
CTL0433	CT_181	-2.53463	7.56e-14	-5.20169	2.44e-80	-3.30267	1.56e-06	-5.03724	1.59e-15	0.804822	0.00544717	CTL0433	Function unknown	hypothetical protein
CTL0424	CT_171	4.22622	1.28e-27	4.97033	5.58e-60	0.430728	0.00473819	1.75897	4.9e-05	-1.3228	4.45733e-46	trpA	AA/OligoPep Transport/Metab	tryptophan synthase subunit alpha
CTL0250	CT_871	-1.04579	0.0120166	-2.62595	2.25e-46	-1.67585	7.37e-93	-3.01197	1.17e-58	0.0874981	0.215766	pmpG	Wall/Memb/Env Biogen	outer membrane protein PmpG
CTL0648	CT_392	-1.79395	0.000481401	-3.2592	2.62e-41	-3.89241	0.000397056	-3.91832	1.86e-28	0.808599	5.80508e-05	CTL0648	Function unknown	hypothetical protein
CTL0193	CT_821	-1.43685	2.98e-05	-2.77161	2.6e-39	-2.30564	5.38e-47	-3.53921	4.81e-83	-0.355891	0.00083316	sucC	Energy Prod/Conv	succinyl-CoA ligase subunit beta
CTL0082	CT_713	-1.24072	0.0067591	-2.48178	6.13e-39	-2.12385	4.22e-30	-3.14296	1.95e-47	1.01189	4.29634e-24	ompB	Wall/Memb/Env Biogen	outer membrane protein B
CTL0886	CT_622	-2.69229	2.7e-18	-3.80534	1.45e-35	-3.48931	1.99e-06	-4.03693	4.07e-31	0.663413	4.04202e-05	CTL0886	Type III Secretion	T3SS effector; putative cell surface protein
CTL0186	CT_814.1	-2.64225	2.61e-11	-5.00238	3.53e-34	-3.85287	0.00179723	-5.20339	8.38e-47	0.109106	0.848284	CTL0186	Function unknown	Putative membrane protein
CTL0703	CT_444	-2.69246	3.89e-08	-5.75565	2.66e-32	-3.93054	0.00243345	-7.21568	1.39e-77	0.622171	2.24807e-07	omcA	Wall/Memb/Env Biogen	lipoprotein OmcA
CTL0338	CT_082	-2.39244	9.44e-09	-4.22999	9.92e-30	-3.4415	0.000198338	-4.26054	1.73e-17	0.61881	0.00166927	CTL0338	Type III Secretion	Putative T3SS effector
CTL0256	CT_001	-1.1177	0.042703	-2.70673	2.5e-29	-1.12129	3.85e-27	-2.85024	5.23e-20	-0.558035	4.14833e-15	CTL0256	Function unknown	hypothetical protein
CTL0466	CT_214	-1.09213	0.001165	-1.96143	1.83e-27	-1.3164	3.51e-26	-2.02261	6.42e-10	0.226873	0.0176535	CTL0466	Function unknown	hypothetical protein
CTL0702	CT_443	-2.90689	1.52e-12	-4.08015	3.4e-24	-3.76189	0.00010825	-4.59664	1.86e-28	0.0969925	0.251423	omcB	Wall/Memb/Env Biogen	outer membrane protein OmcB
CTL0808	CT_546	-1.88532	1.14e-08	-3.16573	2.49e-23	-3.5506	1.41e-07	-3.56979	8.9e-19	0.604559	4.9524e-05	CTL0808	Function unknown	hypothetical protein
CTL0345	CT_090	-1.87566	1.1e-08	-2.06274	2.49e-23	-1.67234	1.5e-34	-2.33752	1.12e-14	-0.169466	0.00897066	lcrD	Intracell Traff/Secret/Transport	low calcium response protein D
CTL0255	CT_875	-2.44651	5.7e-16	-4.82167	3.68e-23	-3.68348	0.000135029	-5.66494	7.49e-32	0.273285	0.0321708	CTL0255	Type III Secretion	T3SS effector
CTL0336	CT_080	-2.97284	8.56e-17	-5.17043	6.46e-23	-3.53603	9.86e-05	-5.7456	1.03e-20	0.20146	0.238974	ltuB	Function unknown	late transcription unit B protein
CTL0185	CT_814	-2.25232	8.52e-10	-4.23646	2e-22	-3.4649	8.78e-05	-4.63655	4.26e-16	0.336657	0.125053	CTL0185	Gen Func Pred Only	YtxH domain-containing protein
CTL0602	CT_348	0.107704	0.811252	1.48757	3.14e-22	0.557196	8.6e-07	1.32335	7e-23	-0.328135	5.91183e-08	CTL0602	Gen Func Pred Only	ABC-F family ATPase
CTL0852	CT_589	-0.241026	0.76635	-2.33036	3.14e-22	-1.58597	5.36e-28	-2.78879	1.72e-29	0.52223	2.05736e-05	CTL0852	Signal Transduct	PP2C-like phosphatase
CTL0429	CT_177	-1.8105	2.29e-06	-3.10935	3.15e-21	-2.24469	4.12e-35	-3.30326	1.31e-26	-0.140188	0.34733	dsbG	Posttrans Mod/Turnover/Chap	DsbA family protein
CTL0248	CT_869	-2.55438	4.17e-12	-2.66038	4.39e-21	-1.99025	1.91e-40	-2.66153	1.02e-27	-0.18387	0.0116379	pmpE	Wall/Memb/Env Biogen	outer membrane protein PmpE
CTL0081	CT_712	-2.57478	1.51e-10	-3.70322	1.61e-20	-3.29062	7.91e-09	-4.1778	8.16e-19	0.260409	0.0450639	CTL0081	Type III Secretion	type III secretion system effector protein
CTL0853	CT_590	-0.720093	0.0386695	-2.1768	2.35e-20	-2.03101	3.89e-37	-2.82841	2.49e-19	0.372247	0.00018618	CTL0853	Function unknown	hypothetical protein
CTL0316	CT_060	-1.04359	0.128077	-2.77036	7.07e-20	-2.36886	1.14e-26	-2.81248	5.02e-17	0.667816	0.00034049	flhA	Type III Secretion	type III secretion system protein
CTL0670	CT_413	-2.50349	1.34e-12	-2.26159	7.07e-20	-2.0473	5.24e-91	-2.66011	4.33e-18	0.169338	0.0404326	pmpB	Wall/Memb/Env Biogen	outer membrane protein PmpB
CTL0052	CT_683	-1.60252	0.000172895	-2.74835	6.61e-19	-1.97696	3.57e-28	-2.33996	5.56e-32	0.296072	0.000933755	CTL0052	Gen Func Pred Only	tetratricopeptide repeat protein
CTL0346	CT_091	-1.1334	0.00216534	-1.47749	2.45e-18	-1.06672	9.48e-28	-1.46864	1.17e-24	-0.369435	0.000595139	sctU	Type III Secretion	type III secretion system protein
CTL0194	CT_822	-1.55036	9.2e-06	-2.62502	2.16e-17	-2.22977	1.94e-42	-3.15837	1.66e-20	-0.226406	0.0452757	sucD	Energy Prod/Conv	succinyl-CoA ligase subunit alpha
CTL0004	CT_636	0.244914	0.571425	1.28998	5.33e-16	0.346725	0.0238749	1.33265	5.77e-18	-0.539675	1.97151e-18	greA	Transcription	transcription elongation factor GreA
CTL0220	CT_848	-2.29352	5.17e-11	-1.7	6.71e-16	-2.3101	2.1e-20	-1.47024	4.38e-11	-0.839932	1.6225e-05	CTL0220	Type III Secretion	T3SS secreted protein
CTL0841	CT_578	-3.29496	1.29e-28	-5.36675	2.45e-15	-4.07481	0.00754245	-5.94072	5.46e-19	0.925526	2.48553e-09	copB	Type III Secretion	type III secretion system translocator CopB
CTL0100	CT_731	0.545648	0.126367	1.23008	3.25e-15	0.214561	0.00214792	1.40352	1.75e-06	0.447462	5.24176e-12	ribA	Coenzyme Transport/Metab	bifunctional 3,4-dihydroxy-2-butanone 4-phosphate synthase/GTP cyclohydrolase II
CTL0038	CT_669	-1.81365	3.28e-09	-2.30042	1.59e-14	-1.86211	1.13e-41	-2.39015	7.58e-10	0.127322	0.0723985	sctN	Type III Secretion	ATP synthase
CTL0302	CT_046	-2.87665	2.08e-22	-5.29074	1.87e-14	-4.14239	0.0209714	-6.51024	3.07e-30	-0.414264	0.0304392	hct2	Transcription	histone-like protein 2
CTL0887	CT_623	1.77747	8.12e-08	2.06473	1.93e-13	0.0346666	0.79342	1.72576	1.33e-11	-1.18254	4.81378e-63	CTL0887	Wall/Memb/Env Biogen	outer membrane Proteins
CTL0362	CT_107	1.44217	0.00148971	1.23464	3.04e-13	0.359036	0.0236991	1.08238	1.01e-13	-0.398102	9.53832e-05	CTL0362	Replicat/Recomb/Repair	A/G-specific adenine glycosylase
CTL0225	CT_852	-0.0994104	0.892195	1.95558	4.78e-13	0.162598	0.207059	1.74152	0.000267058	-0.949701	2.45779e-34	CTL0225	AA/OligoPep Transport/Metab	Neutral amino acid transporter
CTL0824	CT_561	-0.946615	0.0274601	-1.76323	6.09e-13	-0.978099	1.05e-30	-1.9783	1.54e-13	0.847599	6.89539e-25	sctL	Type III Secretion	type III secretion system protein
CTL0699	CT_440	0.357068	0.560344	1.558	6.09e-13	0.295895	0.0436258	0.825866	0.000322515	-0.90046	1.77383e-08	CTL0699	Inc Memb Protein	Inclusion membrane protein
CTL0037	CT_668	-1.4017	0.000189854	-1.79297	3.04e-12	-1.68553	5.18e-46	-2.12346	1.24e-13	0.352404	1.63903e-07	CTL0037	Function unknown	hypothetical protein
CTL0807	CT_545	-0.901257	0.100259	-1.26746	3.51e-12	-0.304492	2.83e-06	-0.843817	0.00672043	-0.719621	1.6248e-31	dnaE	Replicat/Recomb/Repair	DNA polymerase III subunit alpha
CTL0312	CT_056	-1.30974	0.000898761	-2.1875	3.53e-12	-1.65423	1.13e-31	-2.8601	1.94e-19	0.697835	8.33905e-10	CTL0312	Wall/Memb/Env Biogen	peptidoglycan editing factor PgeF
CTL0165	CT_796	-0.0574807	0.904811	1.29233	4.25e-12	0.83494	2.85e-22	1.39163	8.33e-10	0.262734	4.40216e-05	glyQ	Transl/Ribos Struct/Biogen	glycine--tRNA ligase
CTL0064	CT_695	-1.88249	3.75e-07	-2.60366	7.08e-12	-3.04219	3.54e-07	-2.41294	2.3e-08	0.690164	4.03196e-16	CTL0064	Type III Secretion	type III secretion effectors
CTL0728	CT_468	0.0323696	0.964932	-1.9548	1.27e-11	-1.95445	3.79e-48	-2.7634	1.61e-17	1	0.0025	atoC	Transcription	two component system response regulator
CTL0655	CT_398	1.14196	0.00172081	1.2327	2.01e-11	0.592475	3.92e-17	0.980106	1.21e-07	-0.225043	0.000549054	CTL0655	Function unknown	hypothetical protein
CTL0172	CT_803	1.07465	0.00395856	1.7545	2.53e-11	0.282663	6.18e-05	1.36484	1.47e-06	0.701094	1.56107e-06	rplI	Transl/Ribos Struct/Biogen	50S ribosomal protein L9
CTL0519	CT_267	-2.02554	1.22e-06	-2.33041	3.47e-11	-0.752288	2.12e-12	-2.29288	1.02e-11	1.28089	1.59823e-90	ihfA	Replicat/Recomb/Repair	DNA-binding protein HU
CTL0226	CT_853	1.07254	0.00402949	1.80813	3.47e-11	0.506241	8.15e-07	1.0967	7.04e-05	-0.344799	7.91404e-08	CTL0226	AA/OligoPep Transport/Metab	Putative amino acid transporter
CTL0032	CT_663	-0.262264	0.596068	-1.45991	5.11e-11	-1.30879	2.49e-49	-1.80297	3.39e-34	0.175906	0.0363123	sycE	Type III Secretion	type III secretion system chaperone
CTL0705	CT_445	1.29253	0.000254806	1.36376	8.58e-11	0.573345	1.15e-07	0.719909	0.000709329	-0.646657	5.84287e-26	gltX	Transl/Ribos Struct/Biogen	glutamate--tRNA ligase
CTL0839	CT_576	-2.83141	3.12e-20	-3.50422	1.16e-10	-3.06715	2.55e-08	-3.24967	1.74e-07	-0.479116	0.0108457	scc2	Type III Secretion	type III secretion system chaperone
CTL0063	CT_694	-2.70942	3.53e-18	-4.28697	1.38e-10	-4.04564	0.00812725	-4.97176	1.68e-13	0.360101	0.0409969	CTL0063	Type III Secretion	Membrane-localized Family of Type III Effector Proteins
CTL0309	CT_053	2.57199	1.81e-12	1.35069	1.51e-10	0.588597	3.75e-05	1.14313	1.92e-07	0.362502	3.73744e-06	CTL0309	Function unknown	hypothetical protein
CTL0411	CT_155	1.05168	0.272539	-2.61763	1.51e-10	-0.815347	0.0162376	-2.7941	2.74e-11	-0.392526	0.18593	CTL0411	Lipid Trans/Metab	phosphatidylcholine-hydrolyzing phospholipase D
CTL0570	CT_318	0.604261	0.141878	1.24453	2.81e-10	0.468492	6.07e-07	1.13583	3.82e-05	-0.396283	5.21358e-11	rplA	Transl/Ribos Struct/Biogen	50S ribosomal protein L1
CTL0353	CT_098	-0.538381	0.155221	1.54126	4.38e-10	0.533832	2.57e-05	1.57238	8.74e-06	-1.3223	1.5906e-75	rpsA	Transl/Ribos Struct/Biogen	30S ribosomal protein S1
CTL0260	CT_005	-1.12301	0.00137716	-1.56923	8.24e-10	-2.32329	4.26e-13	-1.92782	4.7e-20	0.909398	6.85777e-17	CTL0260	Inc Memb Protein	Inclusion membrane protein
CTL0423	CT_170	5.99945	5.98e-52	6.77077	9.13e-10	0.632495	0.00089552	3.33654	NA	-2.21358	1.69813e-132	trpB	AA/OligoPep Transport/Metab	tryptophan synthase subunit beta
CTL0525	CT_273	-1.20403	0.00397572	-1.29594	6.65e-09	-0.852531	9.92e-16	-1.286	1.43e-06	0.708219	9.94001e-20	CTL0525	Function unknown	hypothetical protein
CTL0470	CT_218	-0.607116	0.214627	-1.51404	9.54e-09	-1.29261	3.7e-34	-1.23379	2.81e-10	-0.31857	0.000168817	surE	Replicat/Recomb/Repair	5'-nucleotidase SurE
CTL0078	CT_709	-0.621055	0.0991645	-1.02545	1.72e-08	-0.567002	1.85e-11	-0.913784	1.62e-05	-0.111953	0.0801902	mreB	Cell Cycle/Div/Partit	rod shape-determining protein MreB
CTL0842	CT_579	-2.58798	1.77e-18	-3.75089	1.96e-08	-3.98394	0.00443048	-4.26533	2.64e-09	1	0.000896191	copD	Type III Secretion	type III secretion system translocator CopD
CTL0610	CT_356	-0.661992	0.125367	-3.31505	2.31e-08	-2.73775	1.67e-15	-3.47199	1.29e-08	-0.237138	0.0263063	CTL0610	Gen Func Pred Only	Thioredoxin domain-containing protein
CTL0698	CT_439	0.665206	0.173236	1.33859	2.67e-08	0.675859	9.71e-32	1.196	1.74e-05	-0.288858	3.95695e-06	rpsL	Transl/Ribos Struct/Biogen	30S ribosomal protein S12
CTL0344	CT_089	-2.18442	1.49e-11	-2.61923	4.18e-08	-1.83982	1.21e-51	-3.17221	1.4e-14	0.812338	6.67659e-16	copN	Type III Secretion	low calcium response protein E
CTL0055	CT_686	0.188198	0.708415	1.52431	4.46e-08	0.472481	2.01e-08	1.3255	1.03e-05	0.0919502	0.179798	CTL0055	Posttrans Mod/Turnover/Chap	FeS assembly protein SufD
CTL0080	CT_711	-2.18672	4.88e-09	-3.55937	5.73e-08	-3.3574	2.45e-06	-3.86523	3.87e-09	-0.0306599	0.74617	CTL0080	Type III Secretion	Putative T3SS effector
CTL0028	CT_659	-2.21337	4.99e-07	-2.35661	8.29e-08	-1.96997	6.84e-31	-2.59177	4.05e-11	0.266478	0.0025558	CTL0028	Transl/Ribos Struct/Biogen	KH domain-containing protein
CTL0511	CT_259	-0.480933	0.267003	-1.75617	9.87e-08	-0.530048	6.64e-11	-1.43341	1.89e-10	0.34338	3.66641e-06	CTL0511	Signal Transduct	protein phosphatase
CTL0661	CT_404	1.38149	0.000106009	1.36143	1.1e-07	0.135744	0.367924	0.852184	0.0110943	-1.12101	2.6893e-40	CTL0661	Transl/Ribos Struct/Biogen	SAM-dependent methyltransferase
CTL0888	CT_624	0.743151	0.032628	1.20052	1.1e-07	-0.353124	0.00243588	0.825246	3.73e-05	-1.11218	5.50991e-20	CTL0888	Wall/Memb/Env Biogen	lipid II flippase MurJ
CTL0174	CT_805	-1.53425	0.000205849	-1.44471	1.11e-07	-1.7508	9.24e-45	-1.60658	1.48e-08	-1.05818	1.95873e-20	CTL0174	Gen Func Pred Only	putative NadC-like dicarboxylate symporters
CTL0894	CT_630	-1.58283	3.61e-05	-2.87307	1.29e-07	-2.44955	1.01e-32	-3.17305	1.59e-15	-0.31514	3.95042e-06	chxR	Transcription	transcriptional regulator
CTL0867	CT_604	-0.903066	0.0125308	-1.84176	1.69e-07	-2.14804	1.38e-58	-2.26177	3.63e-10	-0.338552	4.74634e-05	groEL2	Posttrans Mod/Turnover/Chap	molecular chaperone GroEL
CTL0654	CT_397	0.438654	0.230617	1.79946	1.77e-07	0.760643	3.4e-25	1.62834	4.03e-06	-0.901287	2.54783e-47	vacB	Transl/Ribos Struct/Biogen	ribonuclease R
CTL0518	CT_266	-1.0413	0.0113317	-1.54286	1.91e-07	-0.805427	1.62e-11	-1.49852	1.08e-07	0.255625	0.000490211	CTL0518	Function unknown	hypothetical protein
CTL0389	CT_134	1.43822	7.38e-05	1.87212	2.15e-07	0.310503	0.00631835	1.73203	6.95e-07	-1.14125	5.06091e-33	CTL0389	Inc Memb Protein	Inclusion membrane protein
CTL0112	CT_743	-2.83023	7.23e-09	-3.46031	2.44e-07	-2.88926	2.12e-26	-4.88465	1.41e-15	0.0707181	0.848284	hctA	Transcription	histone H1-like protein
CTL0877	CT_613	0.657879	0.0916541	1.36577	3.3e-07	0.350203	1.35e-05	0.991807	0.0131933	-0.53645	1.2517e-20	folP	Coenzyme Transport/Metab	bifunctional 2-amino-4-hydroxy-6-hydroxymethyldihydropteridine pyrophosphokinase/dihydropteroate synthase
CTL0700	CT_441	-1.06294	0.0217258	-2.84876	4.33e-07	-2.30889	2.38e-25	-3.13865	6.99e-08	0.238968	0.106927	tsp	Posttrans Mod/Turnover/Chap	carboxy-terminal processing protease
CTL0062	CT_693	-0.479682	0.215519	-1.99397	4.5e-07	-1.04238	2.82e-16	-2.28029	2.18e-09	1.35913	3.62499e-43	pgk	Carbohydrate Transport/Metab	phosphoglycerate kinase
CTL0464	CT_212	-1.41633	0.00052549	-1.46906	4.5e-07	-1.47659	7.78e-35	-1.17489	0.00016153	-0.176969	0.316605	CTL0464	Replicat/Recomb/Repair	bifunctional nuclease family protein
CTL0380	CT_125	0.601964	0.161657	1.0703	4.5e-07	0.80517	4.69e-08	1.34748	8.45e-08	-0.00103229	0.885706	rplM	Transl/Ribos Struct/Biogen	50S ribosomal protein L13
CTL0013	CT_645	1.28364	0.0160229	1.99062	4.5e-07	-0.0424197	0.918213	1.21557	5.23e-06	-0.045428	0.961818	CTL0013	Function unknown	hypothetical protein
CTL0884	CT_620	-1.4793	3.86e-05	-2.90839	4.9e-07	-3.12058	1.79e-08	-3.16509	8.44e-08	0.680487	1.58193e-09	CTL0884	Type III Secretion	Putative T3SS effector
CTL0748	CT_487	-0.442581	0.505496	-1.20174	6.71e-07	-0.161702	0.270358	-1.05051	0.000470621	0.53115	4.892e-05	CTL0748	Transl/Ribos Struct/Biogen	methyltransferase
CTL0546	CT_294	0.658957	0.147982	0.900642	6.85e-07	0.271164	0.000392105	0.656142	0.00972915	-0.671703	5.85686e-29	sodM	Inorg Ion Transport/Metab	superoxide dismutase
CTL0786	CT_524	0.693105	0.0864747	1.60696	7.65e-07	0.239476	0.187195	1.07083	0.0038815	-0.606629	2.37926e-19	rpsS	Transl/Ribos Struct/Biogen	30S ribosomal protein S19
CTL0616	CT_362	-0.437727	0.250323	1.57119	7.9e-07	-0.156795	0.0612721	1.47432	0.000296646	-1.16565	1.50392e-87	lysC	AA/OligoPep Transport/Metab	aspartokinase
CTL0033	CT_664	-1.20077	0.000208428	-1.44036	8.36e-07	-1.48001	2.87e-35	-1.95017	4.6e-08	-0.270407	6.71449e-06	CTL0033	Type III Secretion	Type III secretion system inner membrane ring subunit SctD?
CTL0677	CT_420	1.44001	5.71e-05	1.20815	8.36e-07	0.692157	2.48e-09	0.969704	5.02e-06	-0.0810541	0.238357	rplU	Transl/Ribos Struct/Biogen	50S ribosomal protein L21
CTL0865	CT_602	1.75475	4.77e-07	1.73505	8.39e-07	0.30329	0.00046074	0.975497	0.00183157	-0.319022	2.65964e-06	CTL0865	Function unknown	hypothetical protein
CTL0885	CT_621	-1.45053	0.000449997	-3.02669	8.47e-07	-2.41008	1.58e-67	-3.69456	2.95e-09	0.303567	0.000409226	CTL0885	Function unknown	hypothetical protein
CTL0306	CT_050	0.243567	0.825779	-1.85773	9.87e-07	-1.77706	3.01e-29	-2.01895	5.12e-06	0.215541	0.335833	CTL0306	Wall/Memb/Env Biogen	Secreted, Pmp-like protein
CTL0626	CT_372	-1.45225	0.000103194	-1.44021	1.28e-06	-1.96175	5.81e-21	-1.88665	8.43e-09	0.478398	1.89583e-12	CTL0626	Wall/Memb/Env Biogen	porin AaxA
CTL0149	CT_780	-1.43217	6.09e-05	-1.55438	1.28e-06	-1.51379	1.57e-43	-1.63793	5.53e-06	0.220239	0.0440649	CTL0149	Posttrans Mod/Turnover/Chap	thioredoxin family protein
CTL0750	CT_489	-0.69976	0.281925	-3.1048	1.36e-06	-2.27931	9.63e-18	-2.92851	5.41e-06	0.161488	0.353217	glgC	Carbohydrate Transport/Metab	glucose-1-phosphate adenylyltransferase
CTL0367	CT_112	-0.840197	0.016103	1.64196	1.42e-06	0.867442	1.55e-08	2.08442	9.59e-16	0.427927	2.02864e-12	pepF	AA/OligoPep Transport/Metab	oligoendopeptidase F
CTL0398	CT_143	-2.23576	2.59e-10	-2.82636	1.51e-06	-3.02589	4.34e-15	-2.86781	3.14e-06	0.0335789	0.89719	CTL0398	Type III Secretion	T3SS exported protein
CTL0620	CT_366	0.993253	0.0838783	1.13583	1.64e-06	0.442735	0.0429669	1.02676	2.27e-06	0.348814	0.00017269	aroA	AA/OligoPep Transport/Metab	3-phosphoshikimate 1-carboxyvinyltransferase
CTL0709	CT_449	2.72087	1.31e-13	1.94149	1.64e-06	-0.38488	0.0372384	1.42186	0.000439763	0.0720534	0.749124	CTL0709	Inc Memb Protein	Inclusion membrane protein
CTL0329	CT_073	-2.19252	6.81e-11	-2.65382	1.67e-06	-2.99613	4.81e-07	-2.28994	0.00314277	-0.185208	0.223575	CTL0329	Wall/Memb/Env Biogen	Putative outer membrane protein
CTL0092	CT_723	1.21091	0.00162894	1.02738	1.75e-06	0.103397	0.617645	1.04775	3.09e-07	-0.905973	3.47979e-17	CTL0092	Transl/Ribos Struct/Biogen	RNA pseudouridine synthase
CTL0500	CT_248	-1.64616	1.45e-07	-1.88307	2.5e-06	-1.7793	8.23e-77	-2.28069	2.9e-09	1	0.04	glgP	Carbohydrate Transport/Metab	glycogen phosphorylase
CTL0568	CT_316	0.379733	0.407784	1.62094	2.65e-06	0.308653	6.65e-06	1.24358	0.00303419	-0.664741	2.04117e-30	rplL	Transl/Ribos Struct/Biogen	50S ribosomal protein L7/L12
CTL0785	CT_523	0.501896	0.250714	1.49757	2.73e-06	0.16813	0.0330795	1.16635	0.000536898	-0.848926	8.19468e-48	rplV	Transl/Ribos Struct/Biogen	50S ribosomal protein L22
CTL0003	CT_635	-1.61915	0.00025097	-2.85615	2.86e-06	-3.02949	8.56e-08	-2.7453	2.06e-05	0.620678	0.000194278	CTL0003	Type III Secretion	Putative T3SS chaperone
CTL0541	CT_289	-0.456332	0.401822	-1.92625	3.04e-06	-0.819415	9.03e-21	-1.9123	1.62e-05	0.661623	2.55212e-18	CTL0541	Function unknown	hypothetical protein
CTL0743	CT_482	-0.848418	0.0337564	-1.08745	3.15e-06	-0.726659	1.74e-09	-0.985759	1.61e-07	0.668861	1.50218e-17	CTL0743	Function unknown	hypothetical protein
CTL0619	CT_365	-1.89077	3.66e-08	-2.7821	3.33e-06	-2.60929	6.05e-21	-2.55327	4.49e-05	0.631164	2.08717e-14	CTL0619	Function unknown	hypothetical protein
CTL0825	CT_562	-1.71262	1.69e-06	-1.46556	3.33e-06	-1.34523	7.49e-19	-1.6954	7.44e-05	1	2.14608e-08	sctR	Type III Secretion	type III secretion system protein
CTL0784	CT_522	0.626681	0.0959731	1.57989	4.47e-06	0.174903	0.0641967	1.16713	0.00101343	-0.600222	2.06821e-23	rpsC	Transl/Ribos Struct/Biogen	30S ribosomal protein S3
CTL0317	CT_061	-0.461829	0.295977	-1.68022	5.23e-06	-1.12483	4.46e-13	-1.05612	0.0494604	0.888778	2.9145e-14	fliA	Transcription	RNA polymerase sigma factor sigma-28
CTL0050	CT_681	-1.7848	4.57e-05	-1.06227	5.45e-06	-0.887337	1.7e-40	-1.07202	4.36e-05	-1.65369	7.25801e-187	ompA	Wall/Memb/Env Biogen	major outer membrane porin
CTL0119	CT_750	1.78124	5.81e-08	2.06177	5.46e-06	0.619876	2.77e-24	1.49571	0.000391765	-0.52377	3.51599e-16	tktB	Carbohydrate Transport/Metab	transketolase
CTL0878	CT_614	0.157902	0.806485	1.21429	5.91e-06	0.23781	0.246233	0.757865	0.00209089	-0.492855	4.97947e-10	folX	Coenzyme Transport/Metab	dihydroneopterin aldolase
CTL0716	CT_456	-2.09964	7.76e-08	-3.79349	6.14e-06	-3.6205	0.000135029	-4.50689	2.33e-07	0.0958737	0.561141	tarp	Transl/Ribos Struct/Biogen	translocated actin-recruiting phosphoprotein
CTL0369	CT_114	-0.502226	0.295514	-1.14613	6.17e-06	-0.563086	5.86e-06	-0.365374	0.493294	0.233775	0.00446254	CTL0369	Function unknown	hypothetical protein
CTL0310	CT_054	-1.92295	1.23e-08	-2.83213	7.85e-06	-2.44545	1.05e-39	-2.91694	1.62e-05	1.03775	3.23388e-38	sucA	Energy Prod/Conv	2-oxoglutarate dehydrogenase subunit E1
CTL0465	CT_213	-0.602899	0.136464	-1.21527	8.44e-06	-0.575613	7.25e-07	-1.06617	0.000481297	0.0866543	0.329907	rpiA	Carbohydrate Transport/Metab	ribose-5-phosphate isomerase A
CTL0205	CT_833	0.422001	0.348665	1.12345	8.67e-06	0.673683	4.07e-11	1.00968	0.0154701	-0.597367	8.75912e-25	infC	Transl/Ribos Struct/Biogen	translation initiation factor IF-3
CTL0822	CT_559	-0.340122	0.535256	-1.52316	8.7e-06	-1.08642	1.58e-23	-2.07496	7.94e-10	0.986856	3.31918e-55	sctJ	Type III Secretion	type III secretion system protein
CTL0463	CT_211	-0.637635	0.177572	-0.942157	8.98e-06	-1.50394	2.08e-14	-0.774465	0.000560286	-0.611919	2.62434e-10	CTL0463	Transcription	YqgE/AlgH family protein
CTL0828	CT_565	-0.803384	0.169613	-3.12183	1.08e-05	-1.94855	4.18e-23	-3.76356	4.3e-08	1.65627	1.0535e-146	CTL0828	Wall/Memb/Env Biogen	Putative membrane protein
CTL0086	CT_717	0.405457	0.690743	-1.31398	1.14e-05	-1.75751	7.65e-39	-1.45813	1.67e-09	0.230245	0.000151543	fliI	Type III Secretion	type III secretion system ATP synthase
CTL0540	CT_288	-0.845228	0.0120362	-2.04333	1.28e-05	-0.931401	7.59e-17	-2.4419	3.68e-07	0.339795	7.35554e-05	CTL0540	Inc Memb Protein	Putative inclusion membrane protein
CTL0844	CT_581	0.659219	0.056836	2.13178	1.28e-05	-0.067903	0.392945	1.59164	0.000447546	0.00836921	0.885255	thrS	Transl/Ribos Struct/Biogen	threonine--tRNA ligase
CTL0457	CT_205	-0.843386	0.0197753	-1.11133	1.43e-05	-0.284043	0.000158707	-0.927575	0.000581729	-0.0792539	0.449585	pfkA	Carbohydrate Transport/Metab	pyrophosphate--fructose 6-phosphate 1-phosphotransferase
CTL0649	CT_393	0.482966	0.19417	1.49015	1.8e-05	0.571224	2.39e-12	1.39578	0.000333696	0.442685	4.47676e-08	proS	Transl/Ribos Struct/Biogen	proline--tRNA ligase
CTL0628	CT_374	-1.12895	0.0494475	-2.63255	1.96e-05	-2.22018	2.91e-31	-2.88888	3.68e-07	-0.205851	0.0898366	CTL0628	AA/OligoPep Transport/Metab	arginine/agmatine antiporter
CTL0760	CT_498	-0.281605	0.472597	1.16824	2.07e-05	0.0238681	0.858022	1.11353	2.83e-07	-0.665482	8.96431e-30	gidA	Transl/Ribos Struct/Biogen	tRNA uridine 5-carboxymethylaminomethyl modification protein GidA
CTL0071	CT_702	-1.06458	0.0167417	-1.20732	2.15e-05	-2.4107	1.36e-18	-1.63909	1.35e-07	0.0563671	0.594214	CTL0071	Function unknown	hypothetical protein
CTL0065	CT_696	-0.502361	0.266149	-1.54719	2.42e-05	-1.37073	1.29e-09	-2.00381	1.68e-07	-0.607599	6.43123e-08	CTL0065	Type III Secretion	type III secretion effectors
CTL0399	CT_144	-2.20752	1.27e-11	-3.46482	3.08e-05	-3.3025	2.14e-05	-3.75923	1.62e-05	1.12208	1.62188e-30	CTL0399	Type III Secretion	T3SS exported membrane protein
CTL0683	CT_424	-1.58258	0.000227668	-2.13534	3.4e-05	-1.31773	9.06e-27	-2.67349	4.63e-08	-0.212942	0.121979	rsbV1	Signal Transduct	anti-sigma F factor antagonist
CTL0840	CT_577	-3.49152	1.05e-23	-3.53259	3.52e-05	-4.00399	0.000258535	-3.09298	0.00283216	-0.00245965	0.997642	CTL0840	Gen Func Pred Only	Putative cytosolic protein
CTL0079	CT_710	-0.0267142	0.956816	-0.674084	3.54e-05	-0.763088	5.86e-05	-0.777145	5.66e-12	0.204705	0.00150985	pckA	Energy Prod/Conv	phosphoenolpyruvate carboxykinase
CTL0879	CT_615	1.1598	0.00288153	1.12338	3.61e-05	0.189085	0.00114423	0.697851	0.016609	1	1.42932e-16	rpoD	Transcription	RNA polymerase sigma factor
CTL0430	CT_178	-1.1788	0.00195976	-1.37195	3.61e-05	-1.23706	2.12e-22	-1.42668	5.58e-05	-0.598175	3.16245e-06	CTL0430	Function unknown	hypothetical protein
CTL0209	CT_837	-1.5016	1.14e-05	-2.91932	3.69e-05	-2.22662	3.7e-34	-2.73235	0.00015904	0.0668878	0.606326	CTL0209	Function unknown	hypothetical protein
CTL0771	CT_509	-0.258076	0.61902	1.60739	3.8e-05	0.570602	5.86e-13	1.29139	8.74e-06	-0.416554	5.62285e-11	rpsM	Transl/Ribos Struct/Biogen	30S ribosomal protein S13
CTL0386	CT_131	-0.905384	0.144082	-2.16736	4.18e-05	-2.12937	4.89e-23	-2.36507	4.13e-07	-0.0178561	0.905314	CTL0386	Function unknown	hypothetical protein
CTL0408	CT_153	-0.192504	0.700411	1.29063	4.68e-05	1.0955	1.69e-12	1.36589	5.58e-05	-0.201741	0.00317259	CTL0408	Gen Func Pred Only	MAC/perforin family protein
CTL0515	CT_263	-0.602439	0.429391	-0.67176	5.1e-05	-0.336323	0.0130361	-0.513465	0.00125888	-0.598686	1.09988e-05	CTL0515	Function unknown	hypothetical protein
CTL0053	CT_684	1.2957	0.00016976	1.82833	5.1e-05	0.562561	1.71e-08	1.51969	0.000322515	-0.0749119	0.268051	CTL0053	Posttrans Mod/Turnover/Chap	cysteine desulfurase activator complex subunit SufB
CTL0152	CT_783	-1.05391	0.0188247	-1.9683	5.17e-05	-1.19385	4.83e-92	-2.17644	1.02e-06	0.571783	5.61926e-20	CTL0152	Posttrans Mod/Turnover/Chap	Protein disulfide isomerase
CTL0422	CT_169	5.0825	2.64e-36	3.78874	5.27e-05	0.947605	6.61e-16	0.554849	0.651951	0.219752	0.218429	trpR	Transcription	Trp operon repressor
CTL0387	CT_132	-1.37992	0.00350617	-1.75729	5.78e-05	-1.83561	9.98e-29	-1.82822	2.2e-05	-0.258711	0.0593541	CTL0387	Function unknown	hypothetical protein
CTL0247	CT_868	-0.456544	0.516386	-1.75445	7.39e-05	-1.42928	1.43e-05	-1.64173	0.000592684	0.36666	1.04459e-05	CTL0247	Posttrans Mod/Turnover/Chap	deubiquitinase
CTL0042	CT_673	-0.605363	0.202343	-1.77647	7.58e-05	-1.71341	9.49e-35	-1.98733	1.06e-05	0.473589	1.60593e-09	pkn5	Signal Transduct	serine/threonine-protein kinase
CTL0790	CT_528	0.677718	0.0838783	1.5266	8.18e-05	0.371307	0.000169423	1.42143	0.000470621	-0.751706	4.06801e-35	rplC	Transl/Ribos Struct/Biogen	50S ribosomal protein L3
CTL0873	CT_609	0.153755	0.879637	-1.41639	9.17e-05	-1.31603	3.43e-26	-1.75485	0.00462282	-1.76675	4.39355e-79	rpoN	Transcription	RNA polymerase sigma-54 factor
CTL0179	CT_809	1.91759	1.55e-06	1.19749	9.49e-05	0.627069	2.63e-05	0.911021	0.000270678	-0.0666181	0.478471	CTL0179	Function unknown	hypothetical protein
CTL0040	CT_671	-2.2654	2.26e-11	-2.51109	0.000108045	-1.96038	1.03e-45	-2.65697	0.000294448	-0.0768966	0.358047	CTL0040	Type III Secretion	type III secretion system-related protein
CTL0418	CT_162	3.06335	0.0627564	-1.50973	0.000112627	0.247553	0.773965	-1.56748	1.13e-06	0.315642	0.934857	CTL0418	Function unknown	hypothetical protein
CTL0787	CT_525	0.637527	0.0880344	1.55771	0.0001199	0.239618	0.000462693	1.15376	0.0312596	-0.614835	9.06644e-27	rplB	Transl/Ribos Struct/Biogen	50S ribosomal protein L2
CTL0091	CT_722	0.163729	0.759123	0.871016	0.00012613	-0.403779	3.12e-05	0.358229	0.164472	-1.45393	4.10511e-27	pgmA	Carbohydrate Transport/Metab	2,3-bisphosphoglycerate-dependent phosphoglycerate mutase
CTL0088	CT_719	-0.675293	0.0961635	-1.11401	0.000135557	-1.80433	4.87e-26	-1.9118	6.88e-12	0.12464	0.0588621	fliF	Type III Secretion	type III secretion system protein
CTL0883	CT_619	-2.06068	3.03e-07	-2.51544	0.000135747	-3.16716	1.03e-06	-2.89352	1.62e-05	0.454993	4.12035e-05	CTL0883	Type III Secretion	Putative T3SS effector
CTL0532	CT_280	-1.90421	2.28e-06	-1.00678	0.000165775	0.00750626	0.939853	-0.436179	0.19081	0.0852777	0.410195	nqrD	Energy Prod/Conv	Na(+)-translocating NADH-quinone reductase subunit D
CTL0402	CT_147	0.593449	0.0792801	1.11831	0.00019808	0.00576688	0.939853	0.554862	0.0724782	-0.30319	3.90045e-07	CTL0402	Inc Memb Protein	Inclusion membrane protein
CTL0596	CT_342	-0.0765053	0.899824	1.08248	0.00019808	0.71606	3.39e-05	1.15439	4.3e-08	-0.338699	0.000236501	rpsU	Transl/Ribos Struct/Biogen	30S ribosomal protein S21
CTL0342	CT_087	-0.190189	0.866145	-2.01908	0.000213427	-1.78425	3.04e-15	-2.0291	8.69e-05	0.278264	0.151694	malQ	Carbohydrate Transport/Metab	4-alpha-glucanotransferase
CTL0512	CT_260	-0.269279	0.669627	0.783434	0.000234221	0.838332	1.97e-11	0.87765	1.92e-07	-0.0140086	0.953444	CTL0512	Function unknown	hypothetical protein
CTL0437	CT_185	0.300853	0.503085	1.26349	0.000234958	0.877788	1.17e-31	1.34593	2.68e-06	0.000406619	0.966907	zwf	Carbohydrate Transport/Metab	glucose-6-phosphate 1-dehydrogenase
CTL0164	CT_795	0.50062	0.254823	1.90318	0.000262814	0.371924	9e-08	2.31463	3.43e-06	-0.657409	2.32123e-21	CTL0164	Function unknown	hypothetical protein
CTL0763	CT_501	-0.266348	0.766398	-1.62919	0.000288457	-1.18718	8.28e-16	-1.59997	0.00167477	0.514725	2.43386e-05	ruvA	Replicat/Recomb/Repair	Holliday junction DNA helicase RuvA
CTL0428	CT_176	-1.33209	0.014159	-2.17483	0.000290058	-1.99044	8.91e-27	-1.90048	0.00140499	0.509699	0.0431406	dsbB	Posttrans Mod/Turnover/Chap	disulfide oxidoreductase
CTL0339	CT_084	-0.983331	0.00650424	-2.09606	0.000359872	-2.31905	2.2e-27	-2.13326	0.00226487	0.877913	1.46415e-05	CTL0339	Type III Secretion	Phosphatidylcholine-hydrolyzing phospholipase D (PLD) protein
CTL0485	CT_233	0.827647	0.0730386	1.44231	0.000359872	-0.801277	3.31e-09	0.0609831	0.865202	-0.293912	0.0318386	incC	Inc Memb Protein	inclusion membrane protein C
CTL0397	CT_142	-1.8398	8.24e-08	-3.76594	0.000387456	-3.76516	0.0028426	-4.09416	0.00043813	-0.333421	0.067988	CTL0397	Type III Secretion	T3SS exported protein
CTL0781	CT_519	0.341577	0.442559	1.67906	0.000391307	0.219935	0.0179623	1.40431	0.0394842	-0.571001	2.55687e-15	rpsQ	Transl/Ribos Struct/Biogen	30S ribosomal protein S17
CTL0202	CT_830	0.516312	0.425624	0.754372	0.000395158	-0.191006	0.368937	0.446082	0.0833815	-0.0204483	0.865046	CTL0202	Transl/Ribos Struct/Biogen	rRNA methylase
CTL0675	CT_418	1.23913	0.000518259	0.929161	0.000435978	0.0929541	0.373037	0.60427	0.0501864	-1.36601	1.25452e-53	obgE	Replicat/Recomb/Repair	GTPase ObgE
CTL0754	CT_493	-0.404471	0.34319	-1.28686	0.000488339	-0.234081	0.00108383	-0.939813	0.0466823	-0.757631	5.15491e-33	polA	Replicat/Recomb/Repair	DNA polymerase I
CTL0759	CT_497	-0.15105	0.806485	0.756751	0.000534069	0.645814	1.38e-05	0.774959	0.000312591	-0.447273	7.28878e-10	dnaB	Replicat/Recomb/Repair	replicative DNA helicase
CTL0688	CT_429	0.741517	0.0627585	1.17686	0.000558113	0.153501	0.0185923	0.826096	0.0131933	-0.252391	0.000613755	CTL0688	Function unknown	hypothetical protein
CTL0087	CT_718	-0.839209	0.0733593	-2.14263	0.000565266	-2.11595	1.15e-22	-2.77665	1.64e-06	-0.721092	8.0502e-10	CTL0087	Function unknown	hypothetical protein
CTL0049	CT_680	1.28113	0.000669127	1.3396	0.000574339	0.530186	2.95e-10	1.17655	0.0265922	0.410454	1.86264e-12	rpsB	Transl/Ribos Struct/Biogen	30S ribosomal protein S2
CTL0882	CT_618	0.184455	0.694398	1.4027	0.000585295	-0.470668	0.000257131	0.86686	0.0494604	-1.21812	8.44178e-31	CTL0882	Inc Memb Protein	putative membrane protein
CTL0590	CT_336	0.899902	0.00929759	0.746753	0.000587725	0.606197	1.52e-09	1.07628	7.77e-05	-0.025252	0.734598	ptsI	Carbohydrate Transport/Metab	phosphoenolpyruvate-protein phosphotransferase
CTL0371	CT_116	0.764798	0.0386695	0.91008	0.000607904	0.922003	3.64e-10	1.86682	8.05e-14	0.647569	2.21572e-10	incE	Inc Memb Protein	inclusion membrane protein E
CTL0522	CT_270	-0.61748	0.171356	-0.752826	0.000607904	-0.820551	1.63e-11	-0.51217	0.116526	0.214579	0.0407071	pbp	Wall/Memb/Env Biogen	penicillin-binding protein
CTL0024	CT_655	0.412797	0.365187	0.639568	0.000608555	0.324766	0.000305728	0.467283	0.0185056	-0.48476	2.74523e-11	kdsA	Wall/Memb/Env Biogen	2-dehydro-3-deoxyphosphooctonate aldolase
CTL0764	CT_502	-0.858735	0.0627564	-1.53601	0.000667845	-1.44414	7.22e-13	-1.86359	1.06e-05	0.603345	4.66732e-09	ruvC	Replicat/Recomb/Repair	crossover junction endodeoxyribonuclease RuvC
CTL0113	CT_744	0.627425	0.34178	-0.917415	0.000684065	-0.386567	0.000118477	-0.894061	0.00107271	0.207202	0.0281416	CTL0113	Function unknown	hypothetical protein
CTL0232	CT_857	-0.109735	0.820751	0.709229	0.000792882	0.203833	0.0534221	0.071647	0.83371	-0.419492	2.36654e-07	CTL0232	Inorg Ion Transport/Metab	Na(+)/H(+) antiporter
CTL0706	CT_446	1.95843	5.58e-09	0.949188	0.00103354	0.505504	6.93e-06	0.665497	0.0528836	0.617684	5.71852e-19	euo	Transcription	Transcriptional repressor
CTL0077	CT_708	-1.02304	0.00526933	-1.23063	0.00104596	-0.341244	0.00171106	-0.594435	0.170285	0.143688	0.0175764	CTL0077	Replicat/Recomb/Repair	Helicase
CTL0297	CT_041	0.990065	0.0166688	-0.768348	0.0011375	-0.0452431	0.716441	-0.662991	0.110002	1.3725	4.06457e-110	CTL0297	Function unknown	hypothetical protein
CTL0219	CT_847	-2.12482	5.58e-09	-1.36061	0.00113945	-2.47002	2.49e-16	-1.25982	0.0155325	-0.277892	0.334117	CTL0219	Type III Secretion	Putative T3SS effector
CTL0269	CT_014	-1.77525	1.74e-07	-0.95673	0.00114901	-0.26524	0.0835806	-0.819581	0.0180011	0.263393	0.00035118	cydB	Energy Prod/Conv	cytochrome d ubiquinol oxidase subunit II
CTL0041	CT_672	-1.83329	3.32e-08	-1.99032	0.00123332	-1.8804	6.6e-37	-2.293	0.000193722	0.735092	1.67405e-17	sctQ	Type III Secretion	type III secretion system protein
CTL0189	CT_817	1.6634	1.17e-06	1.5286	0.00127323	-0.105101	0.196532	0.782551	0.174636	-0.50005	3.8798e-15	tyrP	AA/OligoPep Transport/Metab	tyrosine-specific transport protein
CTL0848	CT_585	-0.351811	0.429391	2.02718	0.00128067	-0.671163	8e-10	2.03502	0.00275735	-0.172777	0.00618292	trpS	Transl/Ribos Struct/Biogen	tryptophan--tRNA ligase
CTL0343	CT_088	-1.29052	0.00571408	-1.94013	0.00132321	-2.04302	5.66e-46	-1.93229	0.0110943	0.13708	0.772156	scc1	Type III Secretion	type III secretion chaperone
CTL0582	CT_328	-0.688613	0.123734	0.5594	0.00139848	0.530027	2.1e-09	0.912922	4.12e-06	-0.45413	7.37015e-10	tpiA	Carbohydrate Transport/Metab	triosephosphate isomerase
CTL0871	CT_607	1.75084	0.00276382	1.20192	0.00180826	0.330023	0.240651	0.377364	0.334452	0.561214	7.56094e-05	ung	Replicat/Recomb/Repair	uracil-DNA glycosylase
CTL0066	CT_697	-0.504889	0.367156	-1.08756	0.00204593	-1.53024	3.1e-11	-1.54683	9.42e-07	-0.254502	0.121327	nth	Replicat/Recomb/Repair	endonuclease III
CTL0233	CT_858	-0.828286	0.0431178	0.782823	0.0021945	0.374561	6.29e-07	0.643575	0.0151255	-0.642541	1.96376e-27	cpa	Posttrans Mod/Turnover/Chap	Chlamydia protease activity factor
CTL0207	CT_835	1.3437	0.00016976	1.385	0.0023344	0.521579	1.93e-10	1.08673	3.55e-05	-0.478263	2.9392e-15	rplT	Transl/Ribos Struct/Biogen	50S ribosomal protein L20
CTL0574	CT_322	-1.05542	0.00484181	1.01747	0.00261261	0.422435	1.95e-08	1.16616	0.000481297	-0.823166	1.71288e-47	tufA	Transl/Ribos Struct/Biogen	elongation factor Tu
CTL0633	CT_378	-0.286737	0.542292	-1.1917	0.00291657	-0.778092	4.02e-07	-0.901885	0.0522339	-0.134214	0.0405689	pgi	Carbohydrate Transport/Metab	glucose-6-phosphate isomerase
CTL0526	CT_274	-1.06308	0.0338584	-1.4333	0.00312832	-0.677641	2.84e-08	-1.15819	0.0215519	0.552239	4.97116e-07	CTL0526	Function unknown	hypothetical protein
CTL0238	CT_863	0.512442	0.266149	1.2773	0.0032794	0.20963	0.197672	1.17311	0.00029314	0.300854	1.67552e-06	CTL0238	Type III Secretion	type III secretion low calcium response chaperone
CTL0755	CT_494	0.534112	0.210788	-1.5104	0.00330536	0.0534036	0.5806	-0.854328	0.201209	-1.03508	5.06968e-42	sohB	Posttrans Mod/Turnover/Chap	protease
CTL0098	CT_729	0.285664	0.476362	0.668938	0.00349298	0.444636	1.72e-07	0.819765	0.00472969	0.188555	0.00529287	serS	Transl/Ribos Struct/Biogen	serine--tRNA ligase
CTL0815	CT_553	2.06587	0.0275697	1.04565	0.00368359	-1.00192	0.000520461	1.07342	0.00596148	1.36551	8.04565e-65	CTL0815	Transl/Ribos Struct/Biogen	lipoic acid ligase LplA1
CTL0827	CT_564	-1.39412	0.000262706	-1.35339	0.00392139	-1.75136	5.87e-22	-1.73129	0.000447317	1	0.945214	sctT	Type III Secretion	type III secretion system protein
CTL0645	CT_389	-0.428458	0.295977	-1.15035	0.0041057	-1.15803	4.64e-31	-1.47306	0.000400286	0.564988	4.06732e-07	CTL0645	Wall/Memb/Env Biogen	DUF1207 domain-containing protein
CTL0137	CT_768	1.29187	0.000449997	1.73686	0.00424297	0.63681	1.99e-13	1.3929	0.0232215	-0.871065	1.46082e-48	CTL0137	Function unknown	hypothetical protein
CTL0338A	CT_083	-1.63699	0.0187993	-2.78084	0.00427567	-2.84174	7.63e-11	-3.26232	0.00164097	0.426167	0.292742	CTL0338A	Type III Secretion	Putative T3SS secreted protein; putative thymidylate kinase
CTL0480	CT_228	1.87268	3.09e-08	2.29434	0.0044062	-0.404206	0.00334277	0.237124	0.814056	-0.914698	7.18478e-12	CTL0480	Inc Memb Protein	inclusion membrane protein
CTL0213	CT_841	-0.355289	0.361944	-1.30125	0.00449885	-0.581223	3.18e-13	-1.34278	0.00353455	0.363152	4.35695e-09	ftsH	Posttrans Mod/Turnover/Chap	ATP-dependent zinc metalloprotease FtsH
CTL0723	CT_463	0.311543	0.519967	-0.679567	0.00479449	-0.493011	0.000651417	-0.68313	0.00156107	-0.457086	9.8531e-06	truA	Transl/Ribos Struct/Biogen	tRNA pseudouridine synthase A
CTL0805	CT_543	1.59427	3.86e-05	1.65689	0.00481566	0.722909	1.56e-09	1.43135	0.0128908	0.76387	1.67807e-34	hisS	Transl/Ribos Struct/Biogen	histidine--tRNA ligase
CTL0537	CT_285	1.24457	0.00270111	1.07174	0.00484363	-0.133636	0.370573	0.364826	0.415084	0.426525	5.87875e-06	lplA	Coenzyme Transport/Metab	lipoate-protein ligase A
CTL0603	CT_349	-0.698756	0.172498	0.95976	0.00507754	0.17913	0.34127	0.690958	0.102105	-0.338482	0.000129858	CTL0603	Cell Cycle/Div/Partit	septum formation protein Maf
CTL0061	CT_692	2.18656	2.82e-10	1.05686	0.00548524	-0.355339	1.27e-05	0.27207	0.642386	-0.453415	5.73341e-08	CTL0061	Inorg Ion Transport/Metab	phosphate permease
CTL0607	CT_353	0.592981	0.0959731	0.796755	0.00550843	0.756192	3.68e-15	0.916091	0.00729607	-0.32115	4.09626e-06	def	Transl/Ribos Struct/Biogen	peptide deformylase
CTL0305	CT_049	-0.990344	0.00915425	-2.50389	0.00574144	-3.53176	6.65e-06	-3.05098	0.00112682	-0.0570186	0.750513	CTL0305	Wall/Memb/Env Biogen	Secreted, Pmp-like protein
CTL0889	CT_625	0.505667	0.200794	1.18069	0.00575565	0.259756	0.0106151	0.607545	0.194609	-0.437307	5.91101e-09	nfo	Replicat/Recomb/Repair	endonuclease IV
CTL0564	CT_312	-0.480986	0.222537	-0.577093	0.00580392	-0.21064	0.0141979	-0.120916	0.827852	0.585029	1.22323e-11	CTL0564	Function unknown	hypothetical protein
CTL0644	CT_388	0.411055	0.388704	1.03925	0.00612158	0.553544	6.85e-08	1.0344	0.000607654	-0.531972	3.45455e-07	CTL0644	Function unknown	hypothetical protein
CTL0036	CT_667	-1.1487	0.0191057	-2.36384	0.00612158	-1.65945	1.85e-60	-2.42511	0.0143294	0.218061	0.00503793	CTL0036	Function unknown	hypothetical protein
CTL0115	CT_746	-0.0868223	0.896597	0.891581	0.00612158	0.328113	0.00122126	1.0798	0.000531846	0.0556076	0.533671	hemN	Coenzyme Transport/Metab	coproporphyrinogen-III oxidase
CTL0304	CT_048	1.70523	1.54e-05	1.26112	0.00632645	0.560046	2.03e-05	1.24488	0.00978245	0.13118	0.155026	CTL0304	Transl/Ribos Struct/Biogen	SAM-dependent methyltransferase
CTL0497	CT_245	0.0434232	0.930844	-0.740486	0.00649601	0.312593	0.00244275	-0.398833	0.404158	0.773579	1.99494e-28	pdhA	Energy Prod/Conv	pyruvate dehydrogenase E1 component subunit alpha
CTL0270	CT_015	-0.511093	0.309031	-0.845141	0.00649601	-0.585394	8.23e-11	-0.993779	0.000305398	-0.0726283	0.539771	CTL0270	Transl/Ribos Struct/Biogen	ribonuclease
CTL0826	CT_563	-1.3222	0.0167417	-1.12294	0.00673477	-1.18688	1.16e-09	-1.74007	1.3e-05	1	0.883725	sctS	Type III Secretion	type III secretion system protein
CTL0264	CT_009	1.13417	0.0147386	0.828854	0.00684582	0.739965	3.97e-09	0.279374	0.317013	0.315056	0.00157053	CTL0264	Cell Cycle/Div/Partit	DNA-binding protein
CTL0473	CT_221	0.906764	0.0153262	1.13059	0.00685437	1.335	7.95e-22	1.16263	0.000852602	0.979544	4.47992e-59	CTL0473	Function unknown	hypothetical protein
CTL0727	CT_467	-0.623928	0.139697	-1.68741	0.00685437	-1.66679	1.63e-23	-2.42935	2.65e-05	0.628338	5.60083e-09	atoS	Transcription	two component system sensor histidine kinase
CTL0382	CT_127	2.25557	1.68e-10	0.774961	0.00685437	0.51556	0.00155278	0.688088	0.0104569	-0.288887	0.00322654	CTL0382	Wall/Memb/Env Biogen	C40 family peptidase
CTL0320	CT_064	0.842914	0.0161795	1.60089	0.00685437	0.719531	2.23e-13	1.62176	0.00594801	-0.0351867	0.564294	lepA	Transl/Ribos Struct/Biogen	elongation factor 4
CTL0617	CT_363	1.35614	5.86e-05	1.28634	0.00702273	-0.15531	0.125972	1.3712	0.0112241	-1.14253	3.96347e-66	asd	AA/OligoPep Transport/Metab	aspartate-semialdehyde dehydrogenase
CTL0484	CT_232	0.465028	0.331009	2.10597	0.00713852	-0.588684	1.96e-06	1.17953	0.19485	-0.849211	1.59518e-29	incB	Inc Memb Protein	inclusion membrane protein B
CTL0621	CT_367	0.396661	0.560344	1.20564	0.00761439	0.272335	0.0799374	0.896122	0.0603623	0.890157	4.20622e-12	aroL	AA/OligoPep Transport/Metab	shikimate kinase
CTL0746	CT_485	-0.979331	0.00764384	-0.762417	0.00797846	-0.677159	1.68e-11	-0.430572	0.269595	0.88099	5.18452e-17	hemH	Coenzyme Transport/Metab	ferrochelatase
CTL0770	CT_508	0.00925021	0.983502	1.41662	0.00797846	0.429894	7.45e-09	1.51751	0.00233378	-0.4864	1.69924e-14	rpsK	Transl/Ribos Struct/Biogen	30S ribosomal protein S11
CTL0118	CT_749	0.211155	0.622807	1.02995	0.0081165	0.532941	1.4e-13	1.26493	0.0027751	0.462756	9.94318e-15	alaS	Transl/Ribos Struct/Biogen	alanine--tRNA ligase
CTL0812	CT_550	-0.752703	0.0867838	-1.25315	0.00839981	-0.440444	5.46e-06	-1.23556	0.0134347	-0.207604	0.108618	CTL0812	Function unknown	hypothetical protein
CTL0401	CT_146	-1.23159	0.00061593	-0.906991	0.00913694	-0.0237771	0.8116	-0.229378	0.610488	-0.00193259	0.992295	ligA	Replicat/Recomb/Repair	NAD-dependent DNA ligase LigA
CTL0559	CT_307	-1.22392	0.000356097	0.501424	0.0103498	0.685766	5.62e-15	1.2235	3.27e-06	0.197341	0.00558863	CTL0559	Energy Prod/Conv	V-type ATP synthase subunit beta
CTL0734	CT_473	0.975337	0.283814	2.27805	0.0105903	-0.454758	0.259781	1.24161	0.175294	0.179499	0.271253	CTL0734	Wall/Memb/Env Biogen	membrane protein insertion efficiency factor YidD
CTL0224	CT_851	-0.513606	0.396392	0.698646	0.0106625	-0.0716398	0.599059	0.81375	0.000775964	-0.793075	9.87662e-25	map	Transl/Ribos Struct/Biogen	methionine aminopeptidase
CTL0333	CT_077	1.58897	0.000106897	0.77637	0.0106625	0.517667	0.000296099	0.888992	0.0790575	0.697602	4.49192e-15	apbE	Coenzyme Transport/Metab	thiamine biosynthesis lipoprotein
CTL0862	CT_599	0.145532	0.787835	1.10156	0.0106625	0.205923	0.176031	0.706382	0.112551	-0.183997	0.0179482	tolB	Wall/Memb/Env Biogen	translocation protein TolB
CTL0460	CT_208	-0.782597	0.158826	-0.685528	0.0106625	-0.101711	0.5806	-0.0991534	0.661646	0.0594708	0.500017	gseA	Wall/Memb/Env Biogen	3-deoxy-D-manno-octulosonic acid transferase
CTL0585	CT_331	0.0180991	0.97733	0.93243	0.0114858	-0.0823311	0.432425	0.940852	0.0393352	-0.686203	5.31263e-22	dxs	Coenzyme Transport/Metab	1-deoxy-D-xylulose-5-phosphate synthase
CTL0251	CT_872	-1.82955	1.15e-08	-2.75677	0.0115001	-1.61968	2.91e-75	-2.92115	0.0133372	-0.144109	0.0756157	pmpH	Wall/Memb/Env Biogen	outer membrane protein PmpH
CTL0072	CT_703	1.51336	9.25e-05	1.13959	0.0120144	0.386616	0.00150804	1.24721	0.021001	-0.484875	1.46857e-11	engA	Transl/Ribos Struct/Biogen	GTPase Der
CTL0236	CT_861	0.558167	0.528623	1.23863	0.0122272	-0.205784	0.373073	1.0189	0.0709375	-0.255549	0.109132	copB2	Type III Secretion	type III secretion system translocator CopB2
CTL0866	CT_603	1.94879	5.32e-07	1.94683	0.0135019	0.774481	2.01e-10	1.31815	0.156714	-0.121697	0.0679229	ahpC	Posttrans Mod/Turnover/Chap	thioredoxin peroxidase
CTL0565	CT_313	-0.443245	0.278448	-1.4691	0.0135939	-0.187999	0.0180031	-1.30779	0.0185056	0.725762	2.6261e-22	tal	Carbohydrate Transport/Metab	transaldolase
CTL0043	CT_674	-1.35844	0.00032568	-1.596	0.0137502	-1.8601	2.24e-77	-1.91559	0.00369899	0.662499	1.83797e-28	CTL0043	Type III Secretion	type III secretion system protein
CTL0724	CT_464	0.626363	0.167335	-1.03069	0.0137502	-0.344733	0.00182576	-0.954715	0.021146	0.360793	0.00184887	CTL0724	Carbohydrate Transport/Metab	HAD superfamily hydrolase
CTL0713	CT_453	-0.457659	0.308779	0.771709	0.0140065	-0.00977349	0.945144	0.76949	0.0133372	-1.15508	2.97698e-27	plsC	Lipid Trans/Metab	1-acyl-sn-glycerol-3-phosphate acyltransferase
CTL0855	CT_592	0.745471	0.246026	-0.976821	0.0141198	-0.539057	4.41e-06	-1.03599	0.027911	-0.0674265	0.478471	sdhA	Energy Prod/Conv	succinate dehydrogenase flavoprotein subunit
CTL0167	CT_798	-2.53974	4.23e-10	-2.74851	0.0143399	-3.33442	8.83e-06	-3.26359	0.00545211	1	0.329351	glgA	Carbohydrate Transport/Metab	glycogen synthase
CTL0517	CT_265	-0.375196	0.434334	-0.978894	0.0146487	-0.381998	1.21e-06	-0.481276	0.441505	0.098001	0.205163	accA	Lipid Trans/Metab	acetyl-CoA carboxylase carboxyltransferase subunit alpha
CTL0361	CT_106	0.953031	0.0814286	0.861562	0.0149025	0.518781	0.000305728	0.916321	0.00811384	0.827384	3.84694e-14	CTL0361	Transl/Ribos Struct/Biogen	tRNA pseudouridine synthase A
CTL0625	CT_371	0.64804	0.160018	0.814546	0.0152103	0.347326	0.00500178	0.594533	0.0408577	-0.155084	0.116668	CTL0625	Function unknown	hypothetical protein
CTL0237	CT_862	0.400233	0.690743	0.968657	0.0154985	0.126399	0.614927	1.11739	0.00539706	-0.436093	0.000290316	lcrH	Type III Secretion	type III secretion chaperone
CTL0638	CT_382.1	-0.224193	0.788025	-3.37834	0.0164826	-3.06939	3.28e-13	-4.635	0.000823651	1.88319	2.8531e-11	CTL0638	Wall/Memb/Env Biogen	membrane or cell envelope associated
CTL0651	CT_395	-2.43109	2.77e-12	-0.568952	0.0168598	-0.49907	0.027887	0.134757	0.794753	1.78036	3.26444e-179	grpE	Posttrans Mod/Turnover/Chap	stress response protein GrpE
CTL0054	CT_685	0.385686	0.378443	1.52418	0.016865	0.488342	7.46e-07	1.65867	0.0157778	-0.248764	0.00167	CTL0054	Posttrans Mod/Turnover/Chap	ABC transporter ATP-binding protein
CTL0278	CT_023	1.52797	8.87e-06	0.854873	0.0176531	0.365213	0.000421923	0.770243	0.021001	0.160828	0.0330354	prfA	Transl/Ribos Struct/Biogen	peptide chain release factor 1
CTL0257	CT_002	0.061314	0.90929	0.611863	0.0177473	0.428185	0.0071636	0.942609	0.000579582	-0.544794	6.39282e-07	gatC	Transl/Ribos Struct/Biogen	aspartyl/glutamyl-tRNA amidotransferase subunit C
CTL0832	CT_569	-0.658697	0.174931	0.701629	0.0202457	-0.525532	6.12e-05	0.623615	0.0716065	0.110517	0.321677	CTL0832	Intracell Traff/Secret/Transport	type II secretion system protein G
CTL0227	CT_854	-0.065837	0.899824	0.750998	0.0204235	0.496893	5.92e-09	0.570884	0.0854227	-0.292631	0.000108244	CTL0227	Inorg Ion Transport/Metab	ABC transporter permease/substrate-binding protein
CTL0231	CT_856	-0.181236	0.729502	0.486664	0.0204852	-0.477887	7.82e-09	0.629857	0.034231	-0.322713	8.13482e-06	CTL0231	Inorg Ion Transport/Metab	sulfate transporter
CTL0643	CT_387	0.102841	0.829352	0.491276	0.0204852	-0.318134	4.38e-05	0.288188	0.358483	-0.0970163	0.179798	CTL0643	Nucleotide Transport/Metab	LOG family protein
CTL0298	CT_042	-0.18916	0.753615	-0.635288	0.0205521	-0.00801587	0.939853	-0.481178	0.381912	-0.393754	8.04369e-07	CTL0298	Carbohydrate Transport/Metab	glycosyl hydrolase
CTL0725	CT_465	-0.131657	0.872074	-2.69203	0.0210723	-0.507782	0.00101214	-2.64713	0.0509372	0.421164	0.00660877	CTL0725	Function unknown	hypothetical protein
CTL0692	CT_433	1.73824	0.0847527	-1.7539	0.0213143	-0.628235	0.175055	-2.08348	0.00686135	0.217221	0.340278	hemD	Coenzyme Transport/Metab	uroporphyrinogen-III synthase
CTL0282	CT_027	1.00638	0.00564058	0.909826	0.0217601	0.012767	0.911412	0.824245	9.79e-05	-1.13602	6.48369e-82	trmD	Transl/Ribos Struct/Biogen	fused tRNA (guanine-N(1)-)-methyltransferase
CTL0139	CT_770	0.596025	0.158044	0.398656	0.0222334	0.507038	9.29e-12	0.425648	0.151089	0.207585	0.0122242	fabF	Lipid Trans/Metab	3-oxoacyl-ACP synthase
CTL0666	CT_409	0.73066	0.0529482	1.24089	0.0242934	0.17193	0.0797478	0.958151	0.11415	-0.118321	0.18593	CTL0666	AA/OligoPep Transport/Metab	sodium/alanine symporter
CTL0332	CT_076	2.0266	6.05e-06	1.30141	0.0247801	0.392671	0.00110992	0.926334	0.27561	0.790841	3.50507e-17	smpB	Posttrans Mod/Turnover/Chap	SsrA-binding protein
CTL0572	CT_320	0.665734	0.128298	1.03766	0.0247801	0.564863	1.85e-05	1.3333	0.00174073	-0.36742	4.323e-09	nusG	Transcription	transcription termination/antitermination protein NusG
CTL0795	CT_533	-0.515595	0.161062	-0.743637	0.0247801	-0.283673	0.000799043	-0.143897	0.787034	-0.162448	0.0107064	lpxC	Wall/Memb/Env Biogen	UDP-3-O-[3-hydroxymyristoyl] N-acetylglucosamine deacetylase
CTL0351	CT_096	-0.435059	0.256316	1.31112	0.0258485	0.244304	0.0400401	1.3129	0.0671167	-0.982647	6.89286e-54	infB	Transl/Ribos Struct/Biogen	translation initiation factor IF-2
CTL0352	CT_097	-1.19045	0.000262706	0.91043	0.0259062	0.319767	0.000170616	1.22279	0.0498188	-1.32009	2.87956e-106	nusA	Transcription	transcription termination/antitermination protein NusA
CTL0806	CT_544	-0.419459	0.348436	-0.753709	0.027254	-0.152555	0.211585	-0.896078	0.000612002	-0.121176	0.0442005	uhpC	Carbohydrate Transport/Metab	hexose phosphate transport protein
CTL0499	CT_247	-1.63688	0.000260518	-0.739583	0.0280795	0.00964126	0.924048	-0.378813	0.34257	1	0.0357394	pdhC	Energy Prod/Conv	pyruvate dehydrogenase complex dihydrolipoyllysine-residue acetyltransferase component
CTL0674	CT_417	0.238758	0.690743	0.62896	0.0291562	-0.0190555	0.932161	0.384675	0.10495	-1.25296	1.23431e-32	CTL0674	Inorg Ion Transport/Metab	metal ABC transporter permease
CTL0733	CT_472	0.865738	0.0309049	1.17981	0.0297386	0.239097	0.0618657	0.738715	0.298933	0.0092832	0.966907	CTL0733	Function unknown	hypothetical protein
CTL0736	CT_475	0.775737	0.0278771	1.87044	0.0301501	0.431368	0.000641624	1.75565	0.0396002	0.304325	2.61279e-06	pheT	Transl/Ribos Struct/Biogen	phenylalanine--tRNA ligase subunit beta
CTL0850	CT_587	-0.141366	0.797747	0.670012	0.0313627	0.245559	0.0216461	0.772802	0.00220573	-0.0798224	0.256261	eno	Carbohydrate Transport/Metab	enolase
CTL0769	CT_507	-0.181469	0.708159	1.02241	0.0315804	0.300206	2.31e-08	1.28538	0.0187699	-0.488305	2.74615e-17	rpoA	Transcription	DNA-directed RNA polymerase subunit alpha
CTL0618	CT_364	1.09214	0.000891214	1.35734	0.0325524	0.0545449	0.497791	1.09001	0.0647162	-1.23212	1.2932e-85	dapB	AA/OligoPep Transport/Metab	4-hydroxy-tetrahydrodipicolinate reductase
CTL0624	CT_370	-0.233615	0.788165	-0.992195	0.0325524	-0.604543	0.000172757	-0.914857	0.0583415	-0.631557	1.04362e-07	aroDE	AA/OligoPep Transport/Metab	bifunctional 3-dehydroquinate dehydratase/shikimate dehydrogenase
CTL0060	CT_691	1.72918	1.97e-05	1.39072	0.0344946	0.0615784	0.506106	0.901204	0.255529	-0.861568	6.09718e-52	CTL0060	Function unknown	hypothetical protein
CTL0508	CT_256	-0.485579	0.245747	-0.63084	0.0348964	-0.0276869	0.879123	-0.439461	0.194454	-0.412513	8.1144e-05	CTL0508	AA/OligoPep Transport/Metab	HlyC/CorC family transporter
CTL0039	CT_670	-1.98327	2.52e-08	-2.09154	0.0348964	-1.61348	3.66e-20	-1.8892	0.105489	-0.0862506	0.213321	CTL0039	Function unknown	hypothetical protein
CTL0281	CT_026	1.02648	0.00949684	1.27361	0.0353287	0.205569	0.0405603	0.939988	0.0494604	-1.25163	3.59386e-20	rpsP	Transl/Ribos Struct/Biogen	30S ribosomal protein S16
CTL0214	CT_842	0.196998	0.667266	0.932537	0.0356899	0.365967	0.0017277	0.575073	0.267096	0.112278	0.0573846	pnp	Transl/Ribos Struct/Biogen	polyribonucleotide nucleotidyltransferase
CTL0680	CT_421.2	2.81892	1.54e-10	1.63887	0.0358429	0.489406	3.15e-07	0.836708	0.361689	0.629447	2.532e-20	CTL0680	Function unknown	hypothetical protein
CTL0509	CT_257	-0.473432	0.336932	-0.489688	0.0367133	-0.00179079	0.987343	-0.403917	0.0868163	-0.819114	6.2021e-13	CTL0509	AA/OligoPep Transport/Metab	HlyC/CorC family transporter
CTL0823	CT_560	-2.24753	1.01e-10	-1.5105	0.0371814	-1.41085	1.75e-31	-1.63879	0.0227823	1	3.83274e-10	CTL0823	Function unknown	hypothetical protein
CTL0390	CT_135	1.08009	0.00162894	1.52988	0.0373583	0.359042	5.48e-05	1.33933	0.0841823	-0.56754	6.02536e-08	CTL0390	Inc Memb Protein	Inclusion membrane protein
CTL0265	CT_010	0.95146	0.00678232	0.670862	0.0375181	0.182854	0.0976387	0.744349	0.199179	0.345023	1.61143e-05	htrB	Lipid Trans/Metab	lipid A biosynthesis lauroyl acyltransferase
CTL0035	CT_666	-2.31398	1.81e-08	-2.03559	0.0377479	-1.59958	1.99e-45	-2.16997	0.0418773	-0.111793	0.145254	CTL0035	Type III Secretion	type III secretion system-related protein
CTL0843	CT_580	2.08728	3.01e-09	1.17186	0.0378362	0.298191	0.0880697	0.651584	0.359582	-0.411497	0.000176623	CTL0843	Carbohydrate Transport/Metab	S-adenosylmethionine/S-adenosylhomocysteine transporter
CTL0780	CT_518	0.365143	0.403744	1.1964	0.038111	0.171944	0.0825902	1.32206	0.000852602	-0.631568	3.74674e-26	rplN	Transl/Ribos Struct/Biogen	50S ribosomal protein L14
CTL0034	CT_665	-2.40751	3.81e-08	-2.46341	0.0382754	-1.6208	8.75e-61	-2.54193	0.045614	-0.215202	0.00247716	CTL0034	Function unknown	hypothetical protein
CTL0029	CT_660	-1.23105	0.000172459	-1.51947	0.0392529	-1.85334	3.46e-24	-2.01152	0.00592979	0.242694	0.017124	gyrA2	Replicat/Recomb/Repair	DNA topoisomerase IV subunit A
CTL0684	CT_425	-0.144689	0.75381	0.516048	0.0406896	0.246935	0.00114423	0.544593	0.133368	0.611669	4.51421e-23	CTL0684	Function unknown	hypothetical protein
CTL0544	CT_292	-0.264965	0.650046	0.523808	0.040869	0.609721	0.000574165	1.08606	0.0100184	-0.357046	2.23971e-08	dut	Nucleotide Transport/Metab	deoxyuridine 5'-triphosphate nucleotidohydrolase
CTL0783	CT_521	0.196747	0.670691	1.10411	0.0408981	0.168636	0.0164323	0.860445	0.309186	-0.578544	2.67961e-20	rplP	Transl/Ribos Struct/Biogen	50S ribosomal protein L16
CTL0742	CT_481	-0.171195	0.806071	-1.17218	0.0409018	-0.723696	2.53e-10	-1.17158	0.0454548	0.178681	0.226249	CTL0742	Function unknown	polysaccharide deacetylase family protein
CTL0313	CT_057	1.72655	1.6e-07	1.02648	0.0419481	-0.242511	0.0999024	-0.105104	0.871444	0.217893	0.00882706	gcpE	Lipid Trans/Metab	4-hydroxy-3-methylbut-2-en-1-yl diphosphate synthase (flavodoxin)
CTL0472	CT_220	0.98354	0.0707494	0.945988	0.0419985	0.789417	0.000260031	1.08612	0.0392121	0.665688	1.20827e-09	CTL0472	Coenzyme Transport/Metab	aromatic acid decarboxylase
CTL0561	CT_309	1.16259	0.00124753	0.985427	0.0431133	0.624946	9.61e-08	1.25771	0.0220458	0.879084	1.97193e-31	CTL0561	Energy Prod/Conv	V-type ATP synthase subunit C
CTL0672	CT_415	0.673235	0.149949	1.67115	0.043519	0.00945899	0.947694	1.18919	0.190716	-0.456527	3.63834e-06	CTL0672	Inorg Ion Transport/Metab	metal ABC transporter substrate-binding protein
CTL0631	CT_377	0.982175	0.155221	-0.996851	0.0444253	-0.415682	0.22195	-0.679336	0.174636	0.857973	2.15318e-29	ltuA	Function unknown	late transcription unit A protein
CTL0868	CT_605	0.172253	0.766398	-0.693097	0.0463166	-0.576738	1.35e-09	-0.88234	0.00796199	0.499945	5.53522e-11	CTL0868	Function unknown	hypothetical protein
CTL0438	CT_186	-0.837857	0.0309633	1.01485	0.0469356	0.570788	1.01e-07	1.38051	0.0131933	0.141924	0.0722625	devB	Carbohydrate Transport/Metab	6-phosphogluconolactonase
CTL0836	CT_573	1.61942	2.03e-06	1.1778	0.0469988	-0.289331	0.104933	1.11221	0.0966111	-0.950457	2.34835e-37	CTL0836	Function unknown	hypothetical protein
CTL0340	CT_085	0.171592	0.717861	0.779189	0.0477317	0.302507	0.00386991	0.527522	0.147442	0.229331	0.0228628	CTL0340	Coenzyme Transport/Metab	decarboxylase
CTL0331	CT_075	-0.330789	0.447899	0.609365	0.0481438	0.880892	7.37e-15	0.722013	0.018262	0.273203	2.8153e-05	dnaN	Replicat/Recomb/Repair	DNA polymerase III subunit beta
CTL0249	CT_870	-1.63818	1.76e-07	-1.6863	0.0482258	-1.85963	7.05e-42	-1.95869	0.021911	-0.177836	0.0147938	pmpF	Wall/Memb/Env Biogen	outer membrane protein PmpF
CTL0538	CT_286	-1.4255	0.000137638	-1.69282	0.0482619	-1.06075	4.14e-85	-1.616	0.0797903	0.220214	0.00588582	clpC	Posttrans Mod/Turnover/Chap	ATP-dependent Clp protease ATP-binding subunit
CTL0311	CT_055	-2.18126	1.28e-06	-2.79229	0.0494974	-2.53247	8.23e-31	-3.11851	0.0322182	1	0.0381778	sucB	Energy Prod/Conv	2-oxoglutarate dehydrogenase complex subunit dihydrolipoyllysine-residue succinyltransferase
CTL0778	CT_516	-0.266932	0.556926	0.69705	0.0512649	0.19313	0.0109934	0.927067	1.81e-06	-0.835879	1.07269e-43	rplE	Transl/Ribos Struct/Biogen	50S ribosomal protein L5
CTL0600	CT_346	0.515295	0.210788	1.01353	0.0512649	0.823407	1.13e-18	1.21526	0.0330894	-0.332484	0.000287854	CTL0600	Transl/Ribos Struct/Biogen	ribonuclease Z
CTL0613	CT_359	2.01251	1.77e-09	0.970199	0.0516991	0.18768	0.0164323	0.875514	0.0478546	-0.287593	4.28165e-06	CTL0613	Coenzyme Transport/Metab	biotin transporter BioY
CTL0261	CT_006	1.77747	0.00244581	1.16528	0.0516991	0.035571	0.938323	0.187375	0.845307	0.588563	0.000849784	CTL0261	Inc Memb Protein	Inclusion membrane protein
CTL0586	CT_332	0.154459	0.750693	0.44821	0.0516991	0.0282408	0.71541	0.361147	0.0647162	0.217998	0.00121245	pykF	Carbohydrate Transport/Metab	pyruvate kinase
CTL0099	CT_730	1.22373	0.00838521	1.07469	0.0516991	0.329267	0.00816394	1.03942	0.0841216	-0.203157	0.00604238	ribD	Coenzyme Transport/Metab	bifunctional diaminohydroxyphosphoribosylaminopyrimidine deaminase/5-amino-6-(5-phosphoribosylamino)uracil reductase
CTL0089	CT_720	-0.138512	0.892195	1.24104	0.0516991	-0.286733	0.100078	0.841196	0.202004	0.399167	0.0101186	CTL0089	Function unknown	hypothetical protein
CTL0551	CT_299	-0.372009	0.447899	-1.34272	0.0524569	0.0420387	0.776496	-0.955523	0.19485	0.0636346	0.601379	hemC	Coenzyme Transport/Metab	porphobilinogen deaminase
CTL0553	CT_301	-0.187764	0.825779	-0.690647	0.0524844	-0.450508	1.71e-05	-0.31981	0.202963	-0.775225	1.77665e-26	pknD	Posttrans Mod/Turnover/Chap	serine/threonine-protein kinase
CTL0417	CT_161	0.511948	0.391267	-1.07758	0.0529868	0.574012	0.00166297	-1.22113	0.0244415	0.236408	0.462593	CTL0417	Function unknown	hypothetical protein
CTL0583A	CT_330	-0.0960502	0.875754	1.16761	0.0529868	0.306052	0.0312132	1.08003	0.153472	0.0704828	0.477774	xseB	Function unknown	hypothetical protein
CTL0791	CT_529	-0.241797	0.560344	0.91326	0.0541354	0.389708	3.57e-08	0.832155	0.0812971	1.06721	1.84199e-29	CTL0791	Inc Memb Protein	Inclusion membrane protein
CTL0117	CT_748	0.0625907	0.939691	0.787333	0.0547535	0.140585	0.126808	1.08979	0.0110525	-0.195	0.0036638	mfd	Replicat/Recomb/Repair	transcription-repair coupling factor
CTL0612	CT_358	2.58394	2.14e-11	0.956477	0.0559793	-0.428638	0.000392105	0.400777	0.525138	0.415502	8.97988e-08	CTL0612	Inc Memb Protein	Inclusion membrane protein
CTL0845	CT_582	0.0070656	0.986327	0.962004	0.0571193	0.24731	0.000479426	0.645678	0.329954	0.0115746	0.813983	minD	Cell Cycle/Div/Partit	ParA family chromosome partitioning ATPase
CTL0102	CT_733	-0.753111	0.0273598	-0.54546	0.0584009	-0.161074	0.146749	-0.54165	0.0854227	0.596197	8.24161e-15	CTL0102	Function unknown	hypothetical protein
CTL0307	CT_051	0.0348403	0.964932	-0.924147	0.0589807	-1.44416	7.63e-11	-1.12216	0.00594708	-0.489614	0.000553318	CTL0307	Wall/Memb/Env Biogen	Putative secreted, Pmp-like protein
CTL0854	CT_591	-0.396432	0.61564	-1.74698	0.0605557	-1.46467	1.02e-16	-2.00548	0.0312596	-0.029911	0.865046	sdhB	Energy Prod/Conv	succinate dehydrogenase iron-sulfur subunit
CTL0629	CT_375	-0.356174	0.369477	-0.674555	0.062762	-0.154828	0.0405536	-0.639185	0.0545967	0.801187	2.60951e-22	CTL0629	AA/OligoPep Transport/Metab	oxidoreductase
CTL0765	CT_503	-1.12441	0.00245047	-1.50812	0.0629236	-1.87365	8.24e-25	-2.17941	0.00347127	-0.276323	0.0363123	CTL0765	Function unknown	hypothetical protein
CTL0405	CT_150	1.49297	0.000772067	1.70092	0.0642942	0.77128	8.25e-07	1.14199	0.263892	0.198975	0.162559	rpmG	Transl/Ribos Struct/Biogen	50S ribosomal protein L33
CTL0002	CT_634	-0.414137	0.342931	-1.4986	0.0655168	-0.332972	1.07e-05	-1.24545	0.10562	0.699815	2.19435e-27	nqrA	Energy Prod/Conv	Na(+)-translocating NADH-quinone reductase subunit A
CTL0106	CT_737	-0.00290175	0.993958	-0.744207	0.0663465	-0.80682	1.34e-10	-1.13878	0.00413047	0.388026	3.56778e-06	CTL0106	Type III Secretion	T3S effector or secreted protein
CTL0275	CT_020	0.142135	0.788025	0.947423	0.0680647	0.362639	0.000439967	0.962705	0.0328316	0.30541	3.60731e-06	lepB	Intracell Traff/Secret/Transport	signal peptidase I
CTL0448	CT_196	0.237115	0.82489	0.89216	0.0681128	0.294841	0.161574	1.03189	0.0647162	0.323289	0.334117	CTL0448	Function unknown	hypothetical protein
CTL0145	CT_776	-0.129171	0.7805	-0.589263	0.0687758	-0.29483	1.04e-05	-0.439821	0.238989	0.464734	1.07768e-13	aas	Lipid Trans/Metab	long chain fatty acid--[acyl-carrier-protein] ligase
CTL0015	CT_647	0.164111	0.825779	1.39728	0.0692045	0.12531	0.413301	1.43212	0.0505051	-1.28526	3.52388e-19	CTL0015	Gen Func Pred Only	Putative exported protein (lipoprotein)
CTL0110	CT_741	1.13666	0.0107418	1.11788	0.0697329	0.195723	0.245692	1.43946	0.0265922	-1.46977	4.19557e-35	yajC	Intracell Traff/Secret/Transport	preprotein translocase subunit YajC
CTL0792	CT_530	-0.275599	0.540154	-0.463427	0.0732299	-0.500632	0.000210105	-0.229928	0.493294	-1.34848	1.98165e-83	fmt	Transl/Ribos Struct/Biogen	methionyl-tRNA formyltransferase
CTL0431	CT_179	-0.175361	0.770692	-0.746298	0.0768976	-0.81632	2.47e-09	-0.702596	0.198458	-1.28251	1.57603e-27	CTL0431	Inc Memb Protein	Inclusion membrane protein
CTL0173	CT_804	-0.378921	0.354987	-1.19675	0.077326	-0.68706	1.43e-09	-1.89557	0.00307115	0.0629195	0.533671	ispE	Lipid Trans/Metab	4-diphosphocytidyl-2C-methyl-D-erythritol kinase
CTL0272	CT_017	0.200325	0.721349	-0.834193	0.0793623	-0.0105179	0.916995	-0.612908	0.232676	1.5644	5.59323e-142	CTL0272	Function unknown	hypothetical protein
CTL0696	CT_437	0.412798	0.31827	1.05097	0.0852307	0.263088	0.0249853	1.12891	0.110002	-0.300069	2.11503e-07	fusA	Transl/Ribos Struct/Biogen	elongation factor G
CTL0364	CT_109	-0.339231	0.468982	0.435631	0.0860199	0.526916	3.2e-09	0.348729	0.0230775	-0.174688	0.103987	CTL0364	Function unknown	hypothetical protein
CTL0718	CT_458	0.183184	0.753324	-0.755553	0.0860663	-0.529963	3.4e-06	-0.689267	0.198458	0.0713419	0.5402	CTL0718	Transl/Ribos Struct/Biogen	acetyltransferase
CTL0141	CT_772	-0.477742	0.255111	0.868981	0.0876798	0.362747	0.00284132	1.45009	0.00413047	-0.129135	0.0756157	ppa	Energy Prod/Conv	inorganic pyrophosphatase
CTL0881	CT_617	0.0355596	0.948523	1.10894	0.0897701	0.307494	0.0164039	0.633065	0.282109	-0.272238	1.66031e-05	rpsT	Transl/Ribos Struct/Biogen	30S ribosomal protein S20
CTL0803	CT_541	-1.58248	2.31e-05	0.632929	0.0897701	0.0917493	0.258508	0.68027	0.0896109	0.116943	0.0678323	mip	Posttrans Mod/Turnover/Chap	peptidyl-prolyl cis-trans isomerase
CTL0455	CT_203	-0.190349	0.732884	-1.25094	0.0907987	-0.338294	0.00127406	-1.51672	0.0271645	-0.298611	0.0163423	CTL0455	Function unknown	hypothetical protein
CTL0876	CT_612	0.38193	0.395844	1.40508	0.0924625	0.122357	0.374034	1.36362	0.162037	-1.50408	8.71597e-108	folA	Coenzyme Transport/Metab	dihydrofolate reductase
CTL0195	CT_823	-0.159405	0.782475	-0.945269	0.0936532	-0.0660021	0.411211	-0.640226	0.326507	1.42109	9.10104e-37	htrA	Posttrans Mod/Turnover/Chap	serine protease
CTL0365	CT_110	-2.37507	6.42e-12	1.00662	0.0940786	0.86995	2.03e-19	1.67991	0.00247159	1.19439	1.67527e-102	groEL	Posttrans Mod/Turnover/Chap	chaperonin GroEL
CTL0128	CT_759	-0.0192371	0.972505	-0.468624	0.0942352	0.0740195	0.499894	-0.36335	0.282437	-0.0370985	0.621791	nlpD	Wall/Memb/Env Biogen	muramidase
CTL0243	CT_864	0.665771	0.0691931	-1.39104	0.0964345	-0.890015	9.44e-09	-2.04207	0.00094825	-0.328964	0.00276058	xerD	Replicat/Recomb/Repair	site-specific tyrosine recombinase XerD
CTL0890	CT_626	-0.00483418	0.990304	1.01084	0.0974982	0.0745891	0.312855	0.797378	0.184209	-0.375238	1.75148e-08	rpsD	Transl/Ribos Struct/Biogen	30S ribosomal protein S4
CTL0191	CT_819	2.11271	7.76e-08	1.05251	0.0980513	-0.00640978	0.945145	0.0414733	0.934461	1.18482	2.21683e-81	CTL0191	Gen Func Pred Only	Cellular Component Localizations (integral component of membrane/membrane)
CTL0076	CT_707	0.0250766	0.963531	0.890025	0.0980513	0.439012	1.23e-10	1.29154	0.0110943	0.0954458	0.108618	tig	Posttrans Mod/Turnover/Chap	trigger factor
CTL0663	CT_406	-0.341765	0.474945	0.61985	0.0980513	0.132906	0.188085	0.296481	0.519607	0.0637401	0.500017	nrdR	Transcription	transcriptional regulator NrdR
CTL0045	CT_676	-1.03393	0.0242643	-0.819089	0.101866	-2.49095	1.48e-25	-1.44552	0.00360089	0.0148067	0.994831	CTL0045	Posttrans Mod/Turnover/Chap	protein-arginine kinase activator protein
CTL0569	CT_317	0.440338	0.365187	1.35153	0.10345	0.496695	8.46e-07	1.22359	0.189322	-0.520505	1.56518e-17	rplJ	Transl/Ribos Struct/Biogen	50S ribosomal protein L10
CTL0662	CT_405	1.43753	5.7e-05	1.23432	0.104419	0.0918304	0.381276	0.982444	0.317013	-1.33115	1.88206e-74	ribC	Coenzyme Transport/Metab	riboflavin synthase
CTL0262	CT_007	1.23671	0.000673477	0.755197	0.108409	0.324409	0.00144056	1.07793	0.0103274	-0.127888	0.108618	CTL0262	Function unknown	hypothetical protein
CTL0057	CT_688	0.686605	0.092742	0.564951	0.111459	0.132889	0.0953141	0.843974	0.00142332	0.796371	2.086e-24	parB	Cell Cycle/Div/Partit	chromosome partitioning protein ParB
CTL0221	CT_849	-2.13839	2.5e-10	-1.41198	0.111459	-2.2473	1.59e-16	-1.21828	0.208979	-0.365828	0.0126726	CTL0221	Type III Secretion	T3SS secreted protein
CTL0768	CT_506	-0.0741349	0.892195	0.937293	0.111459	0.274976	9.02e-05	1.16674	0.00623605	0.0296073	0.699828	rplQ	Transl/Ribos Struct/Biogen	50S ribosomal protein L17
CTL0274	CT_019	0.614655	0.0741378	1.23721	0.111969	0.444058	2.08e-06	1.20009	0.134571	-0.329476	3.48549e-08	ileS	Transl/Ribos Struct/Biogen	isoleucine--tRNA ligase
CTL0204	CT_832	0.0825008	0.875754	1.63505	0.111969	0.897393	7.82e-09	1.48181	0.174023	0.267157	0.0202343	nusB	Transcription	transcription termination factor NusB
CTL0555	CT_303	-0.229724	0.694398	-0.278344	0.121494	0.0840178	0.595961	0.072104	0.845736	-0.28869	0.00050026	CTL0555	Function unknown	hypothetical protein
CTL0809	CT_547	-1.07596	0.00284793	-0.484921	0.124943	-0.141082	0.318802	0.222089	0.667359	0.8342	4.18552e-35	CTL0809	Posttrans Mod/Turnover/Chap	tetratricopeptide repeat protein
CTL0350	CT_095	-1.15802	0.00678232	0.718904	0.124943	0.24915	0.0111647	0.755273	0.0644786	-0.921917	2.67961e-20	rbfA	Transl/Ribos Struct/Biogen	ribosome-binding factor A
CTL0751	CT_490	0.417693	0.621655	-1.22486	0.124943	-0.824842	0.00229434	-1.84466	0.0137349	-1.20957	1.46042e-10	CTL0751	Function unknown	hypothetical protein
CTL0598	CT_344	-0.696658	0.0642503	-0.706748	0.125036	-0.18588	0.00161624	-0.525688	0.305774	1.08175	3.25169e-75	lon	Posttrans Mod/Turnover/Chap	Lon protease
CTL0279	CT_024	1.00079	0.00633383	0.55888	0.132695	0.170922	0.175055	0.569393	0.177006	0.196271	0.0152867	CTL0279	Transl/Ribos Struct/Biogen	release factor glutamine methyltransferase
CTL0495	CT_243	-1.28964	0.000561377	-0.637838	0.132952	0.225651	0.0358172	-0.0421685	0.942388	0.254533	8.31209e-05	lpxD	Wall/Memb/Env Biogen	UDP-3-O-acylglucosamine N-acyltransferase
CTL0777	CT_515	-0.497397	0.222614	0.554954	0.133022	0.20257	0.195379	0.699467	0.14236	-0.77295	3.20075e-26	rpsH	Transl/Ribos Struct/Biogen	30S ribosomal protein S8
CTL0536	CT_284	0.883088	0.0182596	0.730628	0.135731	-0.067784	0.494359	0.310075	0.581619	0.318943	0.00037726	CTL0536	Lipid Trans/Metab	phospholipase D
CTL0524	CT_272	0.763848	0.0587227	0.7366	0.136573	0.657774	9.73e-09	0.83153	0.102105	0.000605292	0.963321	CTL0524	Transl/Ribos Struct/Biogen	ribosomal RNA small subunit methyltransferase H
CTL0048	CT_679	0.272513	0.503993	0.808319	0.137126	0.279929	0.000362864	0.996463	0.0495424	0.419664	2.44643e-13	tsf	Transl/Ribos Struct/Biogen	elongation factor Ts
CTL0169	CT_800	1.33801	0.000147187	0.99368	0.137126	0.213678	0.00652464	0.798624	0.311299	0.199809	0.0162213	pth	Transl/Ribos Struct/Biogen	peptidyl-tRNA hydrolase
CTL0085	CT_716	-0.0190537	0.984623	-1.88792	0.137126	-1.08094	0.00193808	-2.53162	0.0305024	0.267598	0.331833	CTL0085	Function unknown	hypothetical protein
CTL0203	CT_831	0.558322	0.440631	0.547617	0.137126	0.181203	0.295865	0.606828	0.088167	0.0957007	0.49845	murB	Wall/Memb/Env Biogen	UDP-N-acetylenolpyruvoylglucosamine reductase
CTL0357	CT_102	0.107357	0.875754	-0.421756	0.138067	-0.0308401	0.761354	-0.453608	0.0967934	0.402986	2.94897e-05	CTL0357	Gen Func Pred Only	FliO/MopB family protein
CTL0637	CT_382	0.981336	0.0162479	-0.556993	0.143114	0.173882	0.321813	-0.919208	0.0014812	-0.307735	0.0107577	aroG	AA/OligoPep Transport/Metab	3-deoxy-7-phosphoheptulonate synthase
CTL0432	CT_180	0.965558	0.00765858	0.596774	0.143133	0.000698196	0.993844	0.460084	0.306953	-0.869089	3.40456e-21	CTL0432	Inorg Ion Transport/Metab	ABC transporter ATP-binding protein
CTL0300	CT_044	2.11945	7.5e-07	1.21357	0.145559	0.0815966	0.31851	0.233293	0.827653	1.29499	2.98578e-78	ssb	Replicat/Recomb/Repair	single-stranded DNA-binding protein
CTL0588	CT_334	0.012704	0.981379	1.09119	0.145559	0.59996	0.00324072	1.30688	0.0862098	0.41339	2.8886e-10	dnaX	Replicat/Recomb/Repair	DNA polymerase III subunit delta'
CTL0818	CT_555	-0.135635	0.872074	-0.470456	0.146503	-0.518595	3.88e-06	-0.322656	0.0573546	-1.20175	1.0347e-54	CTL0818	Replicat/Recomb/Repair	helicase
CTL0571	CT_319	0.0771113	0.887522	1.36869	0.146503	0.572712	1.25e-19	1.18853	0.245184	-0.405482	1.02517e-10	rplK	Transl/Ribos Struct/Biogen	50S ribosomal protein L11
CTL0384	CT_129	1.44141	0.000294307	1.02004	0.151489	0.736001	4.83e-10	0.744828	0.298933	0.191782	0.0890068	CTL0384	AA/OligoPep Transport/Metab	ABC transporter permease
CTL0516	CT_264	-0.850396	0.0133979	-0.830522	0.154654	-0.246964	0.00887114	-0.561725	0.410486	-0.225966	0.00396922	CTL0516	Gen Func Pred Only	ABC transporter ATP-binding protein/permease
CTL0608	CT_354	0.620208	0.092742	-0.679771	0.156257	0.0123614	0.922675	-0.424987	0.399708	-0.0611211	0.372784	CTL0608	Transl/Ribos Struct/Biogen	ribosomal RNA small subunit methyltransferase A
CTL0554	CT_302	0.0153997	0.972505	0.906214	0.156783	-0.176921	0.201245	0.544849	0.527365	-1.1317	6.35506e-74	valS	Transl/Ribos Struct/Biogen	valine--tRNA ligase
CTL0789	CT_527	1.01731	0.00710733	1.26636	0.15766	0.287176	9.09e-05	1.14831	0.317013	-1.04332	1.42482e-67	rplD	Transl/Ribos Struct/Biogen	50S ribosomal protein L4
CTL0245	CT_866	0.533919	0.19619	0.367392	0.158939	0.0585396	0.675159	0.201479	0.474542	-0.19911	0.00210247	glgB	Carbohydrate Transport/Metab	1,4-alpha-glucan branching protein
CTL0810	CT_548	-0.265283	0.745499	-0.925162	0.160944	-0.468711	0.0324898	-0.727988	0.374599	0.4518	1.00108e-05	CTL0810	Wall/Memb/Env Biogen	Biological Process(Gram-Negative-Bacterium-Type Cell Outer Membrane Assembly), Cellular Component Localizations(outer membrane)
CTL0184	CT_813	0.358394	0.405064	0.638627	0.16237	-1.25872	7.61e-20	-0.442655	0.281257	-0.829756	3.80968e-25	CTL0184	Inc Memb Protein	inclusion membrane protein
CTL0611A	CT_357	2.38294	2.69e-07	0.577735	0.163849	-0.0500131	0.850456	0.0298584	0.963003	0.441147	0.00415023	CTL0611A	Function unknown	hypothetical protein
CTL0133	CT_764	0.26104	0.811252	-0.398189	0.163975	-0.392979	0.0216325	-0.0869176	0.852848	-0.11878	0.366146	CTL0133	Function unknown	hypothetical protein
CTL0134	CT_765	-1.01593	0.0369772	-1.06881	0.163975	-0.438465	0.00136964	-0.753396	0.399708	0.116011	0.617488	rsbV2	Signal Transduct	anti-sigma F factor antagonist
CTL0436	CT_184	-0.257151	0.712008	-1.01966	0.167016	0.3545	0.0242568	-0.88367	0.269595	-0.164731	0.196679	CTL0436	Replicat/Recomb/Repair	Holliday junction resolvase
CTL0556	CT_304	-1.19151	0.0347246	-0.507902	0.167016	0.245154	0.104933	0.522662	0.417914	-0.0382706	0.630138	atpK	Energy Prod/Conv	V-type ATP synthase subunit K
CTL0797	CT_535	0.279994	0.556926	-1.09048	0.167518	-0.213918	0.0074428	-0.991717	0.249199	0.909622	7.09223e-32	CTL0797	Lipid Trans/Metab	acyl-CoA thioesterase
CTL0817	CT_554	0.891053	0.0121613	1.08546	0.167518	0.186413	0.0062101	0.685543	0.453823	-0.353538	0.000858886	brnQ	AA/OligoPep Transport/Metab	branched-chain amino acid transport system carrier protein
CTL0461	CT_209	0.20084	0.643654	1.2671	0.168065	0.416866	1.8e-05	1.08991	0.229242	-0.0224188	0.684002	leuS	Transl/Ribos Struct/Biogen	leucine--tRNA ligase
CTL0014	CT_646	1.32129	0.00032617	0.887829	0.174877	0.299764	0.000607063	0.951279	0.172479	-1.48839	2.56336e-78	CTL0014	Function unknown	hypothetical protein
CTL0721	CT_461	-1.20497	0.000384352	0.390483	0.177036	-0.0132366	0.872627	0.394582	0.0951592	-0.00816291	0.981916	CTL0721	Posttrans Mod/Turnover/Chap	metallo-phosphoesterase
CTL0295	CT_039.1	0.383181	0.806071	-0.814775	0.18112	-0.932417	0.0572072	-1.38306	0.00120414	-0.871107	0.903068	CTL0295	Function unknown	hypothetical protein
CTL0321	CT_065	-1.91323	1.48e-09	0.417675	0.182844	0.301977	0.00131799	0.445759	0.0967934	0.104218	0.0701344	CTL0321	Energy Prod/Conv	ADP, ATP carrier protein
CTL0347	CT_092	0.88811	0.0284342	0.625908	0.183232	0.37789	0.000131177	1.16249	0.0279344	0.467178	6.53722e-11	CTL0347	Transl/Ribos Struct/Biogen	ribosome-binding ATPase
CTL0370	CT_115	1.41504	5.15e-05	1.15357	0.185273	0.848641	1.55e-13	1.50128	0.0866892	0.309978	0.0170114	incD	Inc Memb Protein	inclusion membrane protein D
CTL0749	CT_488	1.19816	0.0025611	-1.11362	0.187613	0.0154595	0.931074	-1.35285	0.108529	0.872658	4.95641e-23	CTL0749	Gen Func Pred Only	phosphohydrolase
CTL0801	CT_539	1.19111	0.00164153	1.57999	0.187613	0.139246	0.049122	1.39049	0.271857	-0.594395	1.33129e-12	trxA	Posttrans Mod/Turnover/Chap	thioredoxin
CTL0601	CT_347	0.603669	0.564321	-0.728841	0.187613	-0.561945	0.103179	-0.502063	0.407415	0.497146	0.000399486	xerC	Replicat/Recomb/Repair	tyrosine recombinase XerC
CTL0445	CT_193	1.22319	0.00301952	1.00127	0.187613	0.536079	0.0256216	1.28747	0.124769	-0.172296	0.0174717	tgt	Transl/Ribos Struct/Biogen	queuine tRNA-ribosyltransferase
CTL0664	CT_407	-1.13054	0.00472812	-0.724938	0.19022	-0.734315	1.92e-11	-0.920484	0.0629238	0.52697	1.75819e-10	dksA	Transcription	RNA polymerase-binding transcription factor
CTL0147	CT_778	0.152157	0.867442	-0.320838	0.19022	-0.0887255	0.43355	-0.157648	0.529184	-0.174214	0.0626544	priA	Replicat/Recomb/Repair	primosomal protein N'
CTL0201	CT_829	1.14299	0.0161012	0.812558	0.19191	-0.0271457	0.916995	0.3718	0.62672	-0.127438	0.186217	trmB	Transl/Ribos Struct/Biogen	tRNA (guanine-N(7)-)-methyltransferase
CTL0120	CT_751	0.901918	0.0273573	0.978024	0.194065	-0.877256	3e-06	0.775827	0.428731	-0.655151	9.37358e-17	amn	Nucleotide Transport/Metab	AMP nucleosidase
CTL0533	CT_281	-1.42018	0.000228501	-1.00777	0.196446	-0.133503	0.26475	-0.158007	0.871444	0.0433326	0.686181	nqrE	Energy Prod/Conv	Na(+)-translocating NADH-quinone reductase subunit E
CTL0206	CT_834	0.108987	0.848295	1.23232	0.197033	0.596205	0.000451641	1.34548	0.209968	-0.677287	4.25076e-22	rpmI	Transl/Ribos Struct/Biogen	50S ribosomal protein L35
CTL0779	CT_517	-0.065251	0.894919	0.753657	0.197055	0.218717	0.0332561	0.897898	0.202251	-0.739047	2.69042e-22	rplX	Transl/Ribos Struct/Biogen	50S ribosomal protein L24
CTL0794	CT_532	-0.900916	0.0187256	-0.708204	0.197055	-0.489104	5.91e-09	-0.359017	0.553119	-0.738843	1.78992e-17	fabZ	Lipid Trans/Metab	3-hydroxyacyl-ACP dehydratase
CTL0859	CT_595	-0.467691	0.223824	-1.0465	0.20047	-1.4992	1.25e-37	-1.55766	0.0494604	0.660227	3.50198e-13	dsdD	Posttrans Mod/Turnover/Chap	thiol:disulfide interchange protein
CTL0874	CT_610	-1.18773	0.00283235	0.866005	0.200825	0.247617	0.0209487	1.33355	0.0532692	-0.668506	2.02773e-32	CTL0874	Coenzyme Transport/Metab	virulence protein CADD
CTL0669	CT_412	1.27256	0.07175	0.869957	0.204556	-0.103619	0.414114	1.64319	0.0854227	-0.185696	0.00674869	pmpA	Wall/Memb/Env Biogen	outer membrane protein PmpA
CTL0615	CT_361	-0.132215	0.788025	1.82701	0.208087	-0.255177	0.0269362	2.14577	NA	-1.58858	2.1928e-117	dapA	AA/OligoPep Transport/Metab	4-hydroxy-tetrahydrodipicolinate synthase
CTL0870	CT_606.1	-1.79262	0.000407216	-1.19434	0.208179	-1.65467	4.75e-18	-1.45711	0.137075	1.02838	9.81438e-08	CTL0870	Function unknown	hypothetical protein
CTL0026	CT_657	0.0811687	0.911737	-1.22892	0.21563	-0.809919	7.78e-05	-1.12834	0.349167	0.437188	0.0269336	CTL0026	Function unknown	hypothetical protein
CTL0130	CT_761	-0.05023	0.947513	-0.696837	0.216923	-0.340032	0.00620906	-0.387192	0.4894	0.15511	0.211823	murG	Wall/Memb/Env Biogen	UDP-N-acetylglucosamine--N-acetylmuramyl-(pentapeptide) pyrophosphoryl-undecaprenol N-acetylglucosamine transferase
CTL0685	CT_426	-0.233252	0.754612	0.328616	0.216923	0.153923	0.12981	0.51396	0.057831	-0.0383552	0.757412	CTL0685	Coenzyme Transport/Metab	menaquinone biosynthesis protein
CTL0131	CT_762	-0.175485	0.694398	0.182472	0.217577	0.172235	0.0871766	0.443363	0.0178103	-0.365985	1.18968e-08	murC	Wall/Memb/Env Biogen	bifunctional UDP-N-acetylmuramate--L-alanine ligase/D-alanine--D-alanine ligase
CTL0673	CT_416	0.904157	0.174017	0.57708	0.217577	-0.220366	0.312215	0.0333948	0.954242	-0.625891	1.54884e-07	CTL0673	Inorg Ion Transport/Metab	metal ABC transporter ATP-binding protein
CTL0707	CT_447	-0.310953	0.503993	-0.696419	0.217648	-0.197657	0.0219412	-0.533076	0.46404	-0.533893	1.2357e-16	recJ	Replicat/Recomb/Repair	single-stranded-DNA-specific exonuclease
CTL0605	CT_351	0.752031	0.1546	0.59273	0.220089	-0.0698937	0.622061	0.421138	0.527365	-0.75823	6.08691e-23	CTL0605	Function unknown	hypothetical protein
CTL0280	CT_025	0.644408	0.0639808	0.852947	0.221505	0.52104	3.53e-14	1.00668	0.215227	-0.766602	1.09251e-39	ffh	Intracell Traff/Secret/Transport	signal recognition particle subunit FFH
CTL0872	CT_608	-0.122762	0.788025	0.892555	0.221505	0.202124	0.0108005	0.468229	0.566535	0.10455	0.08816	uvrD	Replicat/Recomb/Repair	ATP-dependent DNA helicase
CTL0523	CT_271	-0.179768	0.826141	-1.48222	0.221505	-0.338327	0.0968598	-1.52938	0.213188	-0.0244423	1	CTL0523	Function unknown	hypothetical protein
CTL0788	CT_526	0.440606	0.278448	1.09023	0.226729	0.21881	0.00122126	1.12491	0.272437	-0.753668	2.45987e-32	rplW	Transl/Ribos Struct/Biogen	50S ribosomal protein L23
CTL0847	CT_584	-1.8907	2.56e-08	0.635099	0.226729	-0.0693486	0.562675	1.02393	0.0301063	-0.526773	2.36441e-17	CTL0847	Type III Secretion	type III secretion structural protein
CTL0798	CT_536	0.139116	0.776921	-0.335047	0.226729	-0.203957	0.0254173	-0.194223	0.498284	0.175677	0.0281416	dnaQ2	Replicat/Recomb/Repair	DNA polymerase III subunit epsilon
CTL0069	CT_700	-1.5974	4.7e-07	-0.50238	0.226915	-0.546869	2.86e-18	-0.290241	0.509268	0.608615	2.03515e-21	CTL0069	Function unknown	hypothetical protein
CTL0630	CT_376	0.462991	0.318777	-0.483174	0.22702	0.242552	0.00355289	-0.146844	0.797676	0.747156	7.41922e-34	mdhC	Energy Prod/Conv	malate dehydrogenase
CTL0341	CT_086	2.50679	6.89e-10	1.52498	0.231823	0.660822	1.93e-13	0.471904	0.771468	-0.172583	0.0867847	rpmB	Transl/Ribos Struct/Biogen	50S ribosomal protein L28
CTL0218	CT_846	-0.15406	0.795545	0.6295	0.238805	-0.166192	0.256571	0.354619	0.583623	-0.134165	0.226249	CTL0218	Function unknown	hypothetical protein
CTL0090	CT_721	0.474754	0.441043	0.759836	0.240535	-0.16108	0.396397	0.193903	0.813345	0.457263	0.00010576	CTL0090	AA/OligoPep Transport/Metab	aminotransferase
CTL0562	CT_310	0.888918	0.0260391	1.10328	0.243763	0.775753	9.93e-32	0.97701	0.331169	0.707012	1.55872e-21	CTL0562	Energy Prod/Conv	V-type ATP synthase subunit E
CTL0548	CT_296	1.8835	2.3e-08	1.59515	0.244041	0.894433	9.78e-11	1.18591	0.407415	-0.236376	0.0114753	CTL0548	Function unknown	hypothetical protein
CTL0381	CT_126	0.474826	0.210788	1.17592	0.244041	0.575628	8.78e-05	1.33714	0.174636	0.129727	0.069056	rpsI	Transl/Ribos Struct/Biogen	30S ribosomal protein S9
CTL0469	CT_217	0.317044	0.564339	0.407996	0.244075	0.198783	0.146749	0.0264906	0.954242	-0.362039	2.05736e-05	CTL0469	Transl/Ribos Struct/Biogen	tRNA 2-thiocytidine biosynthesis TtcA
CTL0714	CT_454	-0.228951	0.650046	0.516739	0.244552	-0.13406	0.358322	0.737242	0.200471	-1.29724	2.96208e-67	argS	Transl/Ribos Struct/Biogen	arginine--tRNA ligase
CTL0271	CT_016	-0.63389	0.186378	-0.795881	0.251535	-0.364754	0.563678	0.157873	0.866832	2.43284	0	CTL0271	Transcription	Heat-activated gene F
CTL0710	CT_450	0.358687	0.407784	1.0147	0.257961	0.652831	1.87e-07	1.0465	0.239801	-0.0161931	0.915188	uppS	Lipid Trans/Metab	isoprenyl transferase
CTL0444	CT_192	1.59872	0.00664167	0.954632	0.260605	-0.120788	0.686558	0.816134	0.311753	-0.761801	5.53522e-11	CTL0444	Inc Memb Protein	Inclusion membrane protein
CTL0359	CT_104	-0.585142	0.130794	0.832777	0.261955	0.51368	4.41e-06	1.06171	0.133368	-0.654836	3.59984e-21	fabI	Lipid Trans/Metab	enoyl-(acyl carrier protein) reductase
CTL0892	CT_628	1.01539	0.00431165	-0.659436	0.262648	-0.0945091	0.312215	-0.481347	0.505623	0.184834	0.00247672	ispA	Coenzyme Transport/Metab	farnesyl diphosphate synthase
CTL0550	CT_298	-0.444624	0.305945	-0.344384	0.264126	-0.0835475	0.377506	-0.447298	0.363086	-0.773975	8.01237e-21	radA	Posttrans Mod/Turnover/Chap	DNA repair protein RadA
CTL0560	CT_308	0.0856101	0.864998	0.649483	0.270577	0.579251	3.76e-09	1.09076	0.0751116	1	2.74163e-20	CTL0560	Energy Prod/Conv	V-type ATP synthase subunit alpha
CTL0802	CT_540	0.161676	0.776921	0.824512	0.270577	-0.195288	0.156983	0.612742	0.453805	-0.199243	0.0107577	CTL0802	Transl/Ribos Struct/Biogen	tRNA (cytidine(34)-2'-O)-methyltransferase
CTL0575	CT_323	0.278776	0.548774	1.187	0.270577	0.973948	1.15e-11	1.09626	0.282109	-0.106824	0.163303	infA	Transl/Ribos Struct/Biogen	translation initiation factor IF-1
CTL0482	CT_230	0.06715	0.906139	1.05369	0.273715	0.432944	0.0301906	0.783654	0.415218	0.879147	3.75485e-32	CTL0482	Energy Prod/Conv	sodium:dicarboxylate symport protein
CTL0846	CT_583	-1.21265	0.00195852	0.713755	0.273715	0.0776894	0.394447	0.567046	0.356685	-0.377258	4.27422e-05	gp6D	Intracell Traff/Secret/Transport	virulence protein GP6-D
CTL0504	CT_252	0.01322	0.978382	-0.422277	0.273722	0.102502	0.289233	-0.186956	0.703065	0.175638	0.042765	lgt	Wall/Memb/Env Biogen	prolipoprotein diacylglyceryl transferase
CTL0051	CT_682	0.125117	0.825779	-0.912068	0.274653	-0.791341	7.17e-15	-0.316872	0.771452	0.675892	4.67067e-24	pbpB	Wall/Memb/Env Biogen	penicillin-binding protein
CTL0181	CT_810	-0.0482615	0.924083	1.12561	0.275995	0.553568	5.31e-09	1.00807	0.324676	-0.0371127	0.74205	rpmF	Transl/Ribos Struct/Biogen	50S ribosomal protein L32
CTL0334	CT_078	0.410959	0.400857	0.579347	0.280647	0.556492	0.000722879	0.346094	0.53998	1.05221	1.28817e-39	folD	Coenzyme Transport/Metab	bifunctional 5,10-methylene-tetrahydrofolate dehydrogenase/5,10-methylene-tetrahydrofolate cyclohydrolase
CTL0837	CT_574	-0.412186	0.361944	-0.747171	0.280647	-0.0086032	0.939853	-0.0385001	0.964185	-0.729509	3.64855e-20	pepP	AA/OligoPep Transport/Metab	aminopeptidase
CTL0391	CT_136	1.34725	0.000462574	0.41998	0.280897	0.159973	0.207059	0.152194	0.813345	0.140901	0.081016	CTL0391	Gen Func Pred Only	phospholipase-carboxylesterase family protein
CTL0543	CT_291	0.155545	0.787835	0.955952	0.28202	0.407668	4.08e-06	1.41969	0.0636804	-0.933319	9.75762e-33	ptsN_2	Carbohydrate Transport/Metab	PTS fructose transporter subunit IIA
CTL0148	CT_779	0.433148	0.597019	-1.09818	0.282961	-0.927008	0.00020933	-0.96049	0.407719	0.401358	0.00067727	CTL0148	Function unknown	hypothetical protein
CTL0668	CT_411	-0.102965	0.904811	0.513124	0.282961	-0.173027	0.0803763	0.710365	0.105229	-0.069634	0.449585	lpxB	Wall/Memb/Env Biogen	lipid-A-disaccharide synthase
CTL0030	CT_661	-0.0378961	0.963531	0.705066	0.283776	-0.741182	2.91e-05	-0.038632	0.961535	0.286021	0.000830124	gyrB	Replicat/Recomb/Repair	DNA topoisomerase IV subunit B
CTL0595	CT_341	-0.0862997	0.852306	0.715826	0.283776	0.510496	9.91e-11	0.914348	0.0797903	0.107284	0.117209	dnaJ	Posttrans Mod/Turnover/Chap	chaperone protein DnaJ
CTL0150	CT_781	0.635026	0.101592	0.317266	0.284955	-0.258688	0.0170685	0.355604	0.332628	-0.0996048	0.179798	lysS	Transl/Ribos Struct/Biogen	lysine--tRNA ligase
CTL0021	CT_652.1	-1.75789	0.0014438	-1.52696	0.284955	-2.19385	1.31e-20	-1.97818	0.170132	0.215676	0.27584	CTL0021	Function unknown	hypothetical protein
CTL0804	CT_542	-0.248713	0.548774	1.25687	0.291802	0.404617	5.06e-06	1.47532	0.23816	0.391786	1.9855e-11	aspS	Transl/Ribos Struct/Biogen	aspartate--tRNA(Asp/Asn) ligase
CTL0208	CT_836	1.14774	0.00178958	0.6564	0.292714	0.319006	9.43e-05	0.448175	0.491448	0.129682	0.0303728	pheS	Transl/Ribos Struct/Biogen	phenylalanine--tRNA ligase subunit alpha
CTL0650	CT_394	-1.02817	0.0161012	-0.348628	0.296612	-0.428157	0.0398443	0.207003	0.771703	3.00528	0	hrcA	Transcription	heat-inducible transcription repressor
CTL0641	CT_385	-0.145605	0.811986	-0.403345	0.296612	-0.542663	1.2e-10	-0.738782	0.0557324	1.32004	1.73801e-39	CTL0641	Nucleotide Transport/Metab	Histidine triad motif hydrolase
CTL0222	CT_849.1	0.43624	0.400857	0.481068	0.296612	0.852179	1.09e-19	1.00361	0.0312596	-0.471373	3.50585e-14	CTL0222	Function unknown	hypothetical protein
CTL0067	CT_698	0.919546	0.0441185	0.535795	0.296612	-0.373343	0.00165731	0.164662	0.824039	0.489536	1.80926e-06	trmE	Transl/Ribos Struct/Biogen	tRNA modification GTPase
CTL0378	CT_123	-0.753597	0.0587227	0.478834	0.296801	0.374199	0.000605316	1.04817	0.0194639	0.148382	0.0495367	accB	Lipid Trans/Metab	acetyl-CoA carboxylase biotin carboxyl carrier protein subunit
CTL0025	CT_656	-0.585803	0.200794	-1.30521	0.296801	-0.503798	0.00012805	-1.11874	0.466034	0.199513	0.0849833	CTL0025	Function unknown	hypothetical protein
CTL0108	CT_739	0.159022	0.75045	-0.335562	0.299896	-0.196517	0.0193868	-0.763992	0.00834106	0.602418	4.98543e-18	ftsK	Replicat/Recomb/Repair	DNA translocase FtsK
CTL0406	CT_151	1.64024	3.04e-06	0.905793	0.30825	-0.0148154	0.931074	0.284227	0.809244	-0.546069	9.01648e-14	CTL0406	Wall/Memb/Env Biogen	lipoprotein releasing system ABC transporter permease
CTL0252	CT_873	0.124866	0.880916	-0.551862	0.30825	-1.23886	5.46e-08	-1.32753	0.0395271	1.21503	1.50982e-12	CTL0252	Function unknown	hypothetical protein
CTL0210	CT_838	-0.874919	0.087046	-1.1616	0.30825	-0.620639	4.81e-11	-1.37959	0.217262	0.0208599	0.890207	CTL0210	Wall/Memb/Env Biogen	LptF/LptG family permease
CTL0640	CT_384	0.0804764	0.896571	-0.485482	0.308331	-1.03214	2.05e-11	-0.768623	0.031408	0.461367	2.42729e-07	CTL0640	Gen Func Pred Only	HEAT repeat domain-containing protein
CTL0701	CT_442	-0.382332	0.488387	-0.433483	0.308331	-0.365897	2.07e-05	-0.557199	0.298933	0.236791	0.00439724	CTL0701	Inc Memb Protein	Inclusion membrane protein
CTL0114	CT_745	0.201552	0.852547	0.415188	0.308331	0.0108694	0.935075	0.783435	0.0531024	0.123483	0.175751	hemG	Coenzyme Transport/Metab	protoporphyrinogen oxidase
CTL0741	CT_480	-1.05057	0.00124753	0.201457	0.310123	0.486833	3.28e-05	0.554075	0.0137349	0.25812	3.43518e-05	oppA4	AA/OligoPep Transport/Metab	oligopeptide ABC transporter substrate-binding protein
CTL0821	CT_558	-1.50194	0.00181409	0.598783	0.311167	-0.0930044	0.265712	0.404836	0.53998	0.700478	2.75677e-23	lipA	Coenzyme Transport/Metab	lipoyl synthase
CTL0667	CT_410	-0.759451	0.038218	0.41708	0.311167	-0.0630578	0.419207	0.609962	0.160943	-0.151169	0.0572027	pcnB	Transl/Ribos Struct/Biogen	poly A polymerase
CTL0010	CT_642	-0.0180448	0.972505	-0.636904	0.311461	-0.802584	1.49e-17	-0.863808	0.151089	-0.823872	4.45931e-16	CTL0010	Function unknown	hypothetical protein
CTL0394	CT_139	-0.298636	0.626102	0.238479	0.313024	-0.0678998	0.551673	0.33369	0.1696	1.13525	4.33161e-50	oppA	AA/OligoPep Transport/Metab	oligopeptide ABC transporter substrate-binding protein
CTL0190	CT_818	1.21804	0.000282652	0.668194	0.313231	0.4425	0.013149	0.865605	0.347359	-0.78776	2.15793e-28	CTL0190	AA/OligoPep Transport/Metab	tyrosine-specific transport protein
CTL0129	CT_760	0.199656	0.690743	-0.511993	0.316954	-0.11469	0.332434	-0.253584	0.666703	0.254046	0.00167972	ftsW	Cell Cycle/Div/Partit	lipid II flippase FtsW
CTL0838	CT_575	0.0293157	0.964932	-1.14899	0.317302	-0.392511	0.0010879	-1.30299	0.282109	-0.105377	0.522847	mutL	Replicat/Recomb/Repair	DNA mismatch repair protein
CTL0403	CT_148	-0.0302978	0.953404	0.217344	0.319757	0.561697	3.53e-09	0.0867809	0.854634	0.932839	2.21023e-44	mhpA	Coenzyme Transport/Metab	FAD-dependent monooxygenase
CTL0782	CT_520	0.0996837	0.867442	0.877745	0.320765	0.269208	0.0301906	1.09782	0.189322	-0.282446	0.0998274	rpmC	Transl/Ribos Struct/Biogen	50S ribosomal protein L29
CTL0019	CT_651	1.1369	0.00074472	0.327318	0.322293	-0.235972	0.00952375	0.420684	0.174636	0.163198	0.112014	CTL0019	Gen Func Pred Only	Putative exported protein
CTL0235	CT_860	0.765159	0.0936798	1.17009	0.3223	0.231523	0.0604448	1.45835	0.270698	-0.45278	2.47044e-10	copD2	Type III Secretion	type III secretion system translocator CopD2
CTL0647	CT_391	-0.89451	0.130266	-0.210571	0.3223	-0.430399	0.0388673	-0.523528	0.0544918	0.525318	8.63412e-09	CTL0647	Gen Func Pred Only	ABC transporter substrate-binding protein
CTL0514	CT_262	-0.168954	0.781024	-0.589632	0.3223	-0.166986	0.207262	-0.504856	0.355457	-0.105215	0.337651	CTL0514	Coenzyme Transport/Metab	menaquinone biosynthesis protein
CTL0456	CT_204	-0.831273	0.0211199	-0.934823	0.327768	-0.417263	8.48e-08	-1.21442	0.207187	-0.0172461	0.792181	CTL0456	Carbohydrate Transport/Metab	sodium:sulfate symporter
CTL0697	CT_438	1.10932	0.00283002	1.32677	0.328813	0.569651	1.48e-09	1.4422	NA	-0.50882	3.52388e-19	rpsG	Transl/Ribos Struct/Biogen	30S ribosomal protein S7
CTL0354	CT_099	0.226085	0.69968	0.214484	0.33141	0.919254	1.65e-19	0.47677	0.0498188	0.728336	6.77985e-22	trxB	Posttrans Mod/Turnover/Chap	thioredoxin reductase
CTL0623	CT_369	0.0917863	0.910069	-0.267754	0.331876	-0.149935	0.492114	-0.103558	0.854634	-0.633787	1.04159e-05	aroB	AA/OligoPep Transport/Metab	3-dehydroquinate synthase
CTL0493	CT_241	-0.151392	0.782078	0.370722	0.332311	0.517515	7.72e-06	0.675037	0.103314	0.320912	7.19013e-08	CTL0493	Wall/Memb/Env Biogen	outer membrane protein
CTL0694	CT_435	-1.10203	0.00253219	0.716428	0.333789	-0.159242	0.0718847	0.815587	0.245184	0.252639	5.43837e-05	CTL0694	Energy Prod/Conv	sulfite reductase flavoprotein subunit alpha
CTL0136	CT_767	0.135492	0.797848	-0.274808	0.334852	-0.156465	0.0950749	-0.560989	0.0509372	0.327924	5.84176e-05	CTL0136	Coenzyme Transport/Metab	dehypoxanthine futalosine cyclase
CTL0729	CT_469	0.919133	0.113184	-0.942372	0.338457	-0.520247	0.0164323	-0.786237	0.516646	0.161384	0.333654	CTL0729	Function unknown	hypothetical protein
CTL0196	CT_824	0.521512	0.146795	0.814447	0.342129	0.572434	4.87e-09	0.987395	0.267096	-0.475998	1.90339e-15	CTL0196	Posttrans Mod/Turnover/Chap	Zn-dependent peptidase
CTL0863	CT_600	-0.0560115	0.920643	0.618221	0.342129	-0.272347	0.0206319	-0.02926	0.966055	0.403801	9.098e-09	pal	Wall/Memb/Env Biogen	peptidoglycan-associated lipoprotein
CTL0200	CT_828	-1.50788	7.93e-06	-0.238715	0.342475	-0.745615	3.17e-11	-0.750009	0.000305398	0.538032	5.41847e-16	nrdB	Nucleotide Transport/Metab	ribonucleoside-diphosphate reductase subunit beta
CTL0447	CT_195	0.100452	0.875754	0.260991	0.342475	0.152011	0.173397	0.927669	0.00334164	0.196103	0.0300551	CTL0447	Function unknown	hypothetical protein
CTL0142	CT_773	-0.0269866	0.957086	0.595451	0.342475	0.73634	6.64e-11	0.775319	0.134405	0.0768397	0.255294	ldh	AA/OligoPep Transport/Metab	leucine dehydrogenase
CTL0215	CT_843	0.430776	0.412011	0.969195	0.346161	0.417078	2.63e-05	0.404103	0.735141	-0.237765	0.000321176	rpsO	Transl/Ribos Struct/Biogen	30S ribosomal protein S15
CTL0897	CT_632	0.149325	0.788165	0.409546	0.346161	-0.109362	0.180816	0.681028	0.14236	0.0210467	0.943603	CTL0897	Function unknown	hypothetical protein
CTL0103	CT_734	1.96753	3.08e-06	-0.211725	0.347014	-0.0857353	0.643286	-0.731771	1.59e-06	0.886353	2.32515e-50	CTL0103	Gen Func Pred Only	lipoprotein
CTL0434	CT_182	-0.137009	0.787835	0.659808	0.35056	0.648184	1.43e-17	0.239076	0.738045	-1.1989	3.87109e-48	kdsB	Wall/Memb/Env Biogen	3-deoxy-manno-octulosonate cytidylyltransferase
CTL0567	CT_315	-1.02714	0.00132465	0.509586	0.351296	0.0549738	0.582274	0.918946	0.153461	-0.933376	6.32172e-60	rpoB	Transcription	DNA-directed RNA polymerase subunit beta
CTL0671	CT_414	-1.65356	1.1e-06	-0.950975	0.351296	-1.23061	1.07e-48	-0.327847	0.818401	0.664212	2.89786e-32	pmpC	Wall/Memb/Env Biogen	outer membrane protein PmpC
CTL0140	CT_771	0.527832	0.277733	0.947738	0.351296	0.244431	0.0161115	0.39689	0.75664	-0.513646	3.77669e-13	CTL0140	Gen Func Pred Only	hydrolase
CTL0800	CT_538	0.608087	0.0991645	0.657328	0.351296	0.340495	3.68e-05	0.784006	0.363442	0.175901	0.00590084	CTL0800	Function unknown	hypothetical protein
CTL0528	CT_276	-1.72275	1.12e-06	-0.754151	0.351296	-0.184367	0.144346	-0.0860622	0.942388	0.0347508	0.759299	CTL0528	Cell Cycle/Div/Partit	polymer-forming cytoskeletal protein
CTL0510	CT_258	0.442246	0.301368	-0.647106	0.354052	0.129185	0.419207	-0.57665	0.407415	-0.528701	3.79102e-09	CTL0510	AA/OligoPep Transport/Metab	cysteine desulfurase
CTL0330	CT_074	0.532233	0.410064	0.428164	0.355862	-0.0143331	0.936868	0.302348	0.610982	-0.426345	0.00725917	recF	Replicat/Recomb/Repair	recombination protein F
CTL0125	CT_756	0.681273	0.061624	-0.336049	0.360881	0.0428381	0.715911	0.139526	0.806923	1.05667	9.87654e-34	murF	Wall/Memb/Env Biogen	UDP-N-acetylmuramoyl-tripeptide--D-alanyl-D-alanine ligase
CTL0111	CT_742	0.749798	0.13548	-0.382098	0.369327	-0.190198	0.103179	-0.75892	0.0554856	-0.312616	0.00220653	CTL0111	Transl/Ribos Struct/Biogen	23S rRNA (uracil-5-)-methyltransferase RumA
CTL0534	CT_282	-1.41797	0.00194132	-0.845914	0.369327	0.194555	0.114378	-0.123218	0.912038	-0.300261	0.00435554	gcsH	AA/OligoPep Transport/Metab	glycine cleavage system protein H
CTL0187	CT_815	0.340687	0.397771	-0.939396	0.369327	0.0494598	0.75166	-0.486459	0.735141	-0.0938884	0.18593	glmM	Carbohydrate Transport/Metab	phosphoglucosamine mutase
CTL0745	CT_484	-0.252163	0.630193	-0.466884	0.374432	-0.507529	5.26e-06	-0.696441	0.0854227	0.536967	2.79609e-09	CTL0745	Gen Func Pred Only	Membrane protein
CTL0368	CT_113	-0.57776	0.161896	-0.650672	0.374688	-0.312905	0.000954537	-0.128576	0.887774	0.408519	2.73979e-12	clpB	Posttrans Mod/Turnover/Chap	chaperone protein ClpB
CTL0314	CT_058	1.16894	0.0014134	0.872561	0.376689	0.0681496	0.686764	0.38931	0.725643	-0.193397	0.0425969	CTL0314	Function unknown	hypothetical protein
CTL0009	CT_641	0.843807	0.01547	0.568598	0.37681	-0.599535	1.23e-06	0.438055	0.404225	-1.7572	4.19997e-145	CTL0009	Gen Func Pred Only	membrane efflux protein
CTL0166	CT_797	-0.375716	0.411126	-0.589132	0.377693	0.101028	0.23169	-0.801653	0.276992	1.57417	9.97475e-87	pgsA	Lipid Trans/Metab	CDP-diacylglycerol--glycerol-3-phosphate 3-phosphatidyltransferase
CTL0426	CT_172.1	-0.282943	0.784128	0.545662	0.377693	-0.197468	0.527001	-0.983517	0.00627252	-0.0653049	0.810722	CTL0426	Function unknown	hypothetical protein
CTL0182	CT_811	0.609498	0.149594	1.03721	0.384947	0.149876	0.233249	0.936488	0.465574	-0.0356123	0.669926	plsX	Lipid Trans/Metab	phosphate acyltransferase
CTL0168	CT_799	0.333572	0.434334	1.26366	0.385576	0.396605	4.55e-07	1.1292	NA	-0.0238933	0.579777	rplY	Transl/Ribos Struct/Biogen	50S ribosomal protein L25/general stress protein Ctc
CTL0479	CT_227	1.61656	0.000278916	0.250297	0.39058	-0.495622	0.0161299	-0.213011	0.577982	-0.510551	0.0154144	CTL0479	Inc Memb Protein	inclusion membrane protein
CTL0796	CT_534	0.870055	0.0267348	-0.752429	0.399657	-0.248842	0.0250981	-0.923739	0.298933	-0.210629	0.0196149	lnt	Wall/Memb/Env Biogen	apolipoprotein N-acyltransferase
CTL0811	CT_549	0.288525	0.621389	-0.366496	0.402827	-0.353318	0.0032594	-0.411275	0.374599	0.521605	9.35713e-09	rsbW	Signal Transduct	serine/threonine protein kinase RsbW
CTL0604	CT_350	0.0329038	0.964932	-0.309846	0.402827	-0.304473	0.0167484	-0.530034	0.0920754	0.179345	0.0898366	CTL0604	Gen Func Pred Only	HEAT repeat domain-containing protein
CTL0496	CT_244	1.27509	0.00259061	-0.585538	0.404618	0.105396	0.512082	-0.396606	0.610982	-0.913586	2.7263e-15	CTL0496	Function unknown	hypothetical protein
CTL0690	CT_431	1.09661	0.00637369	0.265532	0.415406	0.179122	0.124894	0.251538	0.527365	-0.0207761	0.856354	clpP	Posttrans Mod/Turnover/Chap	ATP-dependent Clp protease proteolytic subunit
CTL0155	CT_787	1.84119	3.03e-07	1.01024	0.419102	0.586918	0.0010555	0.82714	0.534135	0.158824	0.0221327	rpsN	Transl/Ribos Struct/Biogen	30S ribosomal protein S14
CTL0747	CT_486	-0.936949	0.018941	-0.647857	0.425565	-0.442958	5.28e-12	-0.391532	0.661646	0.897208	4.2732e-21	fliY	AA/OligoPep Transport/Metab	ABC transporter substrate-binding protein
CTL0766	CT_504	-0.148036	0.766398	-0.205072	0.426342	-0.257789	0.0618657	0.0139141	0.966317	-0.451379	3.03706e-12	grgA	Transcription	General regulator of genes A
CTL0731	CT_471	1.11416	0.00850346	-0.40452	0.427116	0.32569	0.000316302	-0.19356	0.784656	0.535368	2.104e-11	CTL0731	Function unknown	hypothetical protein
CTL0156	CT_788	1.04552	0.00226072	0.676047	0.427279	0.07019	0.470871	0.376913	0.715616	-0.0480065	0.684187	CTL0156	Inc Memb Protein	Leader 60 peptide periplasmic
CTL0008	CT_640	0.900284	0.00827883	-0.271184	0.435362	-0.27192	0.0126199	-0.172083	0.581619	0.198022	0.00599003	recC	Replicat/Recomb/Repair	exodeoxyribonuclease V subunit gamma
CTL0498	CT_246	-1.32725	0.00163862	-0.425945	0.43648	0.27041	0.02536	-0.0427503	0.941958	1	7.05652e-11	pdhB	Energy Prod/Conv	pyruvate dehydrogenase E1 component subunit beta
CTL0244	CT_865	1.32294	0.000518259	0.746491	0.441197	0.348661	0.00183482	0.480148	0.590293	0.258668	0.00191933	CTL0244	Function unknown	hypothetical protein
CTL0752	CT_491	0.347434	0.388704	-0.434126	0.447863	-0.307498	0.0813753	-0.567875	0.435907	-1.16091	8.25172e-80	rho	Transcription	transcription termination factor
CTL0007	CT_639	0.31143	0.674549	-0.3139	0.454005	-0.766289	2.26e-10	-0.299504	0.527365	-0.521396	5.76359e-09	recB	Replicat/Recomb/Repair	exodeoxyribonuclease V subunit beta
CTL0880	CT_616	0.117792	0.811986	-0.668112	0.459675	-0.602567	1.28e-06	-0.52687	0.584439	0.778841	1.99494e-28	CTL0880	Function unknown	hypothetical protein
CTL0545	CT_293	-0.342832	0.411624	-0.283365	0.464065	-0.381176	0.000411802	-0.0962413	0.866832	-0.414769	1.17269e-10	accD	Lipid Trans/Metab	acetyl-CoA carboxylase subunit beta
CTL0831	CT_568	-0.744297	0.19417	0.566902	0.464065	-0.567222	7.01e-06	0.499469	0.476635	-0.071698	0.575716	CTL0831	Wall/Memb/Env Biogen	Cellular Component Localizations(integral component of membrane/membrane)
CTL0656	CT_399	-0.304164	0.480574	-0.599404	0.46677	-0.176929	0.0746535	-0.318509	0.75664	0.0118016	0.876203	CTL0656	Carbohydrate Transport/Metab	carbohydrate isomerase
CTL0756	CT_495	0.587804	0.109423	0.747801	0.475319	0.204837	0.0756725	0.878697	0.438282	-0.429624	3.67833e-11	CTL0756	Energy Prod/Conv	ADP, ATP carrier protein
CTL0326	CT_070	-2.3123	3.97e-10	-0.22744	0.475319	-0.0257743	0.846784	0.24804	0.547488	-0.539879	6.38094e-06	CTL0326	Inorg Ion Transport/Metab	ABC transporter permease
CTL0454	CT_202	-0.505411	0.480574	-0.443999	0.489962	-0.55322	0.0042358	-0.263104	0.780343	-1.47123	2.1845e-30	oppF	AA/OligoPep Transport/Metab	oligopeptide ABC transporter ATP-binding protein
CTL0531	CT_279	-1.54969	0.000402282	-0.317117	0.489962	-0.120161	0.183563	-0.201525	0.660688	0.286806	0.00054467	nqrC	Energy Prod/Conv	Na(+)-translocating NADH-quinone reductase subunit C
CTL0356	CT_101	0.247044	0.683621	0.392097	0.489962	0.484506	1.05e-06	0.855428	0.175354	0.292581	0.000615876	CTL0356	Inc Memb Protein	Inclusion membrane protein
CTL0478	CT_226	0.724155	0.167452	-0.428034	0.492935	-0.097613	0.645623	-0.187248	0.814444	-0.409229	0.0197189	CTL0478	Inc Memb Protein	inclusion membrane protein
CTL0349	CT_094	-1.30297	0.000382438	0.611398	0.49708	0.086281	0.444554	1.07481	0.28054	-0.822376	8.54696e-22	truB	Transl/Ribos Struct/Biogen	tRNA pseudouridine synthase B
CTL0325	CT_069	-1.92717	1.91e-09	0.260844	0.498063	0.111331	0.188617	0.681271	0.0494604	-0.158416	0.0179675	ytgC-ytgR	Inorg Ion Transport/Metab	ABC transporter permease, iron-regulated transcriptional regulator
CTL0005	CT_637	-0.383168	0.319983	0.262049	0.501272	0.0866505	0.240651	0.667591	0.144079	-0.346817	2.90917e-08	aspC	AA/OligoPep Transport/Metab	aromatic amino acid aminotransferase
CTL0266	CT_011	-0.99448	0.00440127	0.358098	0.501272	0.499102	4.77e-08	0.610138	0.105489	0.104679	0.147412	CTL0266	Signal Transduct	cyclic di-AMP synthase regulator
CTL0018	CT_650	-0.151797	0.787835	0.730698	0.507277	0.116261	0.276301	0.913108	0.415084	0.564856	1.24533e-21	recA	Replicat/Recomb/Repair	recombinase A
CTL0153A	CT_785	-0.551898	0.267021	0.653348	0.507277	0.613159	0.00136198	0.58768	0.492275	-0.372448	0.015121	rpmH	Transl/Ribos Struct/Biogen	50S ribosomal protein L34
CTL0488	CT_236	-0.49522	0.290358	-0.68706	0.507863	-0.309603	4.26e-06	-0.687945	0.470753	0.0957527	0.161016	acpP	Lipid Trans/Metab	acyl carrier protein
CTL0704	CT_444.1	-0.609018	0.256316	-0.313185	0.512625	-0.328317	0.032334	-0.554909	0.189322	-0.635845	9.50755e-09	CTL0704	Function unknown	hypothetical protein
CTL0163	CT_794.1	0.587603	0.522586	0.361637	0.512952	-0.261514	0.388394	0.830512	0.335059	0.846401	0.0174717	CTL0163	Function unknown	hypothetical protein
CTL0435	CT_183	-0.878819	0.0273573	-0.339813	0.515838	0.43495	5.54e-05	0.0765025	0.887774	-0.311909	0.00010576	pyrG	Nucleotide Transport/Metab	CTP synthetase
CTL0693	CT_434	-0.492773	0.30976	-0.525553	0.515838	-0.132205	0.339872	-0.39856	0.6317	-0.133641	0.204673	ispF	Lipid Trans/Metab	2-C-methyl-D-erythritol 2,4-cyclodiphosphate synthase
CTL0144	CT_775	-0.198395	0.701754	-0.305083	0.517891	-0.074463	0.351344	-0.224246	0.703065	0.59684	1.93076e-20	CTL0144	Lipid Trans/Metab	1-acyl-sn-glycerol-3-phosphate acyltransferase
CTL0327	CT_071	-1.59251	0.000172459	-0.332519	0.517891	-0.00499387	0.965677	-0.0199311	0.964185	-0.638352	1.02209e-18	dxr	Lipid Trans/Metab	1-deoxy-D-xylulose 5-phosphate reductoisomerase
CTL0772	CT_510	-0.620467	0.0812014	0.494686	0.517891	0.199515	0.000296898	0.777737	0.34668	-0.342672	5.50386e-09	secY	Intracell Traff/Secret/Transport	preprotein translocase subunit SecY
CTL0258	CT_003	0.0795866	0.880916	0.844716	0.517891	0.299609	5.29e-06	1.26803	0.317013	-0.072777	0.277756	gatA	Transl/Ribos Struct/Biogen	aspartyl/glutamyl-tRNA amidotransferase subunit A
CTL0154	CT_786	1.54419	0.000130709	0.977718	0.517891	0.802023	0.000522364	0.861282	0.570691	-0.0549126	0.569055	rpmJ	Transl/Ribos Struct/Biogen	50S ribosomal protein L36
CTL0658	CT_401	0.32731	0.395583	-0.210478	0.517891	0.197941	0.0920032	-0.0924011	0.845736	0.0167068	0.805772	gltT	Energy Prod/Conv	sodium:dicarboxylate symport protein
CTL0176	CT_807	-0.423084	0.378443	0.520435	0.51852	0.324324	0.00330337	0.756132	0.331169	0.991779	4.16643e-54	plsB	Lipid Trans/Metab	glycerol-3-phosphate acyltransferase
CTL0501	CT_250	-1.65357	7.17e-07	-0.327951	0.51852	-0.0131224	0.931074	-0.11821	0.8358	-0.116403	0.161063	dnaA	Replicat/Recomb/Repair	chromosomal replication initiation protein DnaA
CTL0375	CT_120	0.506825	0.700411	-0.704333	0.523414	-0.429438	0.098083	-0.632042	0.5413	-0.094049	0.785858	CTL0375	Function unknown	hypothetical protein
CTL0737	CT_476	-0.610267	0.221087	-0.241133	0.530609	-0.358658	6.42e-05	-0.418522	0.194283	0.499149	8.9493e-12	CTL0737	Function unknown	hypothetical protein
CTL0379	CT_124	-0.28138	0.505117	0.377193	0.530609	0.316604	1.17e-05	0.909884	0.112551	0.191196	0.0030047	accC	Lipid Trans/Metab	acetyl-CoA carboxylase biotin carboxylase subunit
CTL0123	CT_754	0.837009	0.0738894	0.237225	0.531917	-0.226925	0.0928769	0.112503	0.80313	-0.0104723	0.929815	CTL0123	Signal Transduct	metallophosphoesterase
CTL0127	CT_758	-0.532137	0.183807	-0.437346	0.533549	0.340312	0.00176749	-0.462882	0.498752	-0.331237	4.6272e-07	murD	Wall/Memb/Env Biogen	UDP-N-acetylmuramoylalanine--D-glutamate ligase
CTL0687	CT_428	1.40176	9.24e-05	0.214096	0.534746	-0.168832	0.261452	-0.0562131	0.859398	-0.791997	6.19109e-25	ubiE	Coenzyme Transport/Metab	demethylmenaquinone methyltransferase
CTL0773	CT_511	-1.01041	0.00757349	0.605389	0.538241	0.183594	0.0193868	1.03509	0.322106	-0.858934	8.0012e-48	rplO	Transl/Ribos Struct/Biogen	50S ribosomal protein L15
CTL0159	CT_791	-0.0940846	0.875754	-0.288866	0.538241	-0.273133	0.000605316	-0.514821	0.203539	0.227217	0.00557508	uvrC	Replicat/Recomb/Repair	excinuclease ABC subunit C
CTL0477	CT_224	0.915384	0.141514	-0.508652	0.548877	-0.0201657	0.931074	-0.387526	0.647624	-0.861146	2.30334e-05	CTL0477	Inc Memb Protein	inclusion membrane protein
CTL0059	CT_690	0.652443	0.132342	-0.359697	0.551342	0.375214	0.110021	-0.211671	0.820308	2.43694	4.87454e-215	dppD	AA/OligoPep Transport/Metab	oligopeptide ABC transporter ATP-binding protein
CTL0459	CT_207	-0.976686	0.00712792	-0.33396	0.551342	-0.29065	0.00126334	-0.523415	0.202251	-0.629166	1.64544e-11	pfkA_2	Carbohydrate Transport/Metab	pyrophosphate--fructose 6-phosphate 1-phosphotransferase
CTL0483	CT_231	0.00408645	0.992594	0.56496	0.561816	-0.258649	0.0238749	0.433608	0.661646	-0.700759	2.17196e-15	CTL0483	AA/OligoPep Transport/Metab	sodium-dependent amino acid transporter
CTL0322	CT_066	0.186191	0.788165	-0.175102	0.561816	0.431149	0.00279509	0.48966	0.0573546	0.157932	0.0163891	CTL0322	Function unknown	hypothetical protein
CTL0360	CT_105	1.3902	0.000898761	0.293537	0.561816	-0.780376	4.77e-08	-1.06635	0.000948444	0.198828	0.271109	cteG	Type III Secretion	Chlamydia trachomatis effector G
CTL0047	CT_678	-0.650519	0.0610275	0.617647	0.563879	0.205542	0.0154367	1.10151	0.25434	0.289575	0.0396997	pyrH	Nucleotide Transport/Metab	uridylate kinase
CTL0400	CT_145	-0.193867	0.686526	-0.660436	0.563879	0.240683	0.00111751	-0.16909	0.895596	-0.0665967	0.36032	pkn1	Posttrans Mod/Turnover/Chap	serine/threonine-protein kinase
CTL0505	CT_253	0.34761	0.556926	-0.281786	0.565815	0.513369	1.35e-09	-0.25734	0.59953	1	3.46553e-12	CTL0505	Function unknown	hypothetical protein
CTL0820	CT_557	-0.0830909	0.875754	0.480881	0.56952	0.177263	0.0415874	0.481141	0.590293	0.564271	3.70484e-20	lpdA	Energy Prod/Conv	2-oxoglutarate dehydrogenase complex dihydrolipoyl dehydrogenase
CTL0708a	CT_448	-0.0494626	0.90929	-0.286805	0.56952	0.365254	1.14e-09	-0.140161	0.827852	0.410167	1.79616e-12	secF	Intracell Traff/Secret/Transport	preprotein translocase subunit SecF
CTL0676	CT_419	2.34746	7.66e-11	0.86457	0.56952	0.570494	6.99e-08	0.904652	NA	-0.042063	0.538214	rpmA	Transl/Ribos Struct/Biogen	50S ribosomal protein L27
CTL0153	CT_784	-0.315483	0.503105	0.710567	0.56968	0.0835698	0.370687	0.816432	0.516549	-0.725004	7.77905e-24	rnpA	Transl/Ribos Struct/Biogen	ribonuclease P protein component
CTL0246	CT_867	0.315052	0.694398	0.554549	0.56968	-0.671207	0.000101209	0.0635923	0.939388	-0.44616	1.74937e-05	CTL0246	Posttrans Mod/Turnover/Chap	Deubiquitinase and deneddylase
CTL0738	CT_477	-0.717432	0.315863	-0.344655	0.56968	-0.0366124	0.808377	0.0577339	0.921666	0.327963	0.00322016	CTL0738	Replicat/Recomb/Repair	DNA methyltransferase
CTL0373	CT_118	0.758859	0.0494475	0.642269	0.570242	0.786389	4.93e-07	1.55701	0.114927	1.02349	9.03228e-23	incG	Inc Memb Protein	inclusion membrane protein G
CTL0589	CT_335	-0.324047	0.69584	0.690906	0.574486	0.475569	0.0104623	0.970356	0.398028	0.201355	0.147007	CTL0589	Gen Func Pred Only	nucleoid-associated protein
CTL0044	CT_675	2.5218	0.000515646	-0.66836	0.57499	0.399674	0.0382898	-0.813384	0.536895	0.0611014	0.688483	CTL0044	Posttrans Mod/Turnover/Chap	protein-arginine kinase
CTL0315	CT_059	0.763987	0.0639808	0.903565	0.576781	0.82141	1.8e-08	0.33806	0.850806	-0.23199	0.00907263	fer	Energy Prod/Conv	ferredoxin
CTL0095	CT_726	-0.0754528	0.915109	-0.444069	0.576781	-0.331488	0.0028426	-0.253665	0.809244	0.168008	0.069752	CTL0095	Cell Cycle/Div/Partit	cell division protein
CTL0860	CT_596	-0.567007	0.208278	-0.22186	0.577488	-0.384799	0.0169214	-0.252011	0.502613	1.07376	3.71632e-26	exbB	Wall/Memb/Env Biogen	biopolymer transport protein
CTL0254	CT_874	1.89526	2.68e-09	0.903296	0.577488	0.772169	4.43e-09	-0.116835	0.941958	1.41884	3.43152e-13	pmpI	Wall/Memb/Env Biogen	outer membrane protein PmpI
CTL0138	CT_769	0.134217	0.825779	0.301596	0.577488	0.795788	1.41e-10	0.482301	0.429666	-0.667494	1.26918e-10	CTL0138	Transl/Ribos Struct/Biogen	ribosome silencing factor
CTL0735	CT_474	0.908444	0.061901	0.482011	0.577488	-0.03908	0.813512	0.426106	0.648177	0.473602	0.000422059	CTL0735	Wall/Memb/Env Biogen	Cellular Component Localizations(integral component of membrane/membrane)
CTL0834	CT_571	-0.335899	0.650046	-0.166311	0.577488	-0.799358	1.36e-07	-0.00924617	0.971126	-0.0683388	0.33944	gspE	Intracell Traff/Secret/Transport	type II secretion system protein E
CTL0762	CT_500	2.27741	3.85e-08	1.0441	0.577488	0.571249	0.00254745	0.355859	0.867146	0.171186	0.431461	ndk	Nucleotide Transport/Metab	nucleoside diphosphate kinase
CTL0542	CT_290	-0.125691	0.806485	0.519656	0.579666	0.316932	0.00263874	1.08672	0.280645	-0.7336	5.10545e-30	CTL0542	Carbohydrate Transport/Metab	PTS fructose transporter subunit IIA
CTL0303	CT_047	0.197651	0.745499	-0.346219	0.580425	-0.113432	0.452996	-0.150915	0.867146	1.11167	4.26339e-20	CTL0303	Function unknown	hypothetical protein
CTL0011	CT_643	0.163407	0.718089	-0.417224	0.582955	-0.898294	5.84e-17	-0.711714	0.338515	-0.248517	0.000547984	topA	Replicat/Recomb/Repair	DNA topoisomerase I
CTL0122	CT_753	-0.15941	0.850141	0.56502	0.582955	-0.126175	0.700758	0.885404	0.410486	-0.1053	0.340159	CTL0122	Function unknown	hypothetical protein
CTL0646	CT_390	0.557376	0.177745	0.359524	0.583957	0.31506	0.0967198	-0.106544	0.887774	1.09681	2.82983e-56	dapL	AA/OligoPep Transport/Metab	L,L-diaminopimelate aminotransferase
CTL0730	CT_470	1.54351	5.86e-05	0.225475	0.583957	0.0330314	0.838241	-0.0791764	0.887774	0.378469	4.73086e-05	recO	Replicat/Recomb/Repair	DNA repair protein RecO
CTL0450	CT_198	-1.11287	0.0016852	-0.379876	0.584294	0.232127	0.0548899	-0.0486769	0.952241	1.08484	1.07981e-61	oppA3	AA/OligoPep Transport/Metab	oligopeptide ABC transporter substrate-binding protein
CTL0283	CT_028	-0.171734	0.754612	0.342613	0.596288	0.0740361	0.690443	0.633926	0.402295	-1.24484	2.90059e-81	rplS	Transl/Ribos Struct/Biogen	50S ribosomal protein L19
CTL0891	CT_627	0.694689	0.0991645	0.453771	0.60076	0.541157	0.000241314	-0.0552877	0.94988	-0.202348	0.353217	CTL0891	Type III Secretion	T3SS effector
CTL0563	CT_311	0.34046	0.485254	-0.30073	0.601905	-0.354209	3.51e-05	-0.415992	0.488384	1.12224	6.01062e-53	CTL0563	Function unknown	hypothetical protein
CTL0711	CT_451	-1.07531	0.00223776	-0.220913	0.601905	-0.471252	2.74e-05	-0.069121	0.887461	0.153538	0.0705359	exonA	Lipid Trans/Metab	phosphatidate cytidylyltransferase
CTL0895	CT_631	-0.179103	0.771242	0.764696	0.607195	0.584129	3.35e-05	1.59237	NA	-0.850407	3.75635e-26	CTL0895	Function unknown	hypothetical protein
CTL0757	CT_496	0.643529	0.092742	-0.654921	0.607545	-0.149439	0.113893	-0.983763	0.425024	-0.174054	0.0291919	CTL0757	Lipid Trans/Metab	CDP–diacylglycerol-glycerol-3-phosphate 3-phosphatidyl-transferase
CTL0503	CT_251	0.177337	0.738751	0.645771	0.610148	0.427464	8.31e-05	0.537716	0.696721	0.026256	0.676627	oxaA	Wall/Memb/Env Biogen	membrane protein insertase
CTL0107	CT_738	0.0258742	0.972505	-0.162434	0.610432	-0.371061	0.00366313	-0.422496	0.0940146	-0.180986	0.0741216	CTL0107	Inorg Ion Transport/Metab	Zn-dependent hydrolase
CTL0348	CT_093	-0.0826047	0.896239	0.294513	0.611339	-0.150895	0.256345	0.477514	0.322106	-0.340451	0.000895248	ribF	Coenzyme Transport/Metab	bifunctional riboflavin kinase/FMN adenylyltransferase
CTL0819	CT_556	0.450257	0.336777	-0.697089	0.613849	0.518758	5.54e-06	-1.24408	0.326507	1.4134	5.47898e-19	CTL0819	Function unknown	hypothetical protein
CTL0328	CT_072	0.113109	0.825779	0.174424	0.613849	0.0806828	0.283416	0.181689	0.603666	0.378186	9.74987e-11	CTL0328	Posttrans Mod/Turnover/Chap	protease
CTL0529	CT_277	-0.507638	0.440631	0.465606	0.613849	-0.393006	0.021019	0.0917747	0.912038	-0.753972	1.21937e-07	CTL0529	Function unknown	hypothetical protein
CTL0726	CT_466	-0.516262	0.374536	-0.344811	0.613849	-1.40424	5.21e-16	-0.860374	0.309186	-0.401628	0.0923563	CTL0726	Function unknown	hypothetical protein
CTL0481	CT_229	-1.06076	0.00543165	0.234049	0.618029	-1.41711	1.47e-22	-0.457825	0.176335	-1.11266	8.19375e-18	CTL0481	Inc Memb Protein	inclusion membrane protein
CTL0198	CT_826	-0.215693	0.72268	-0.355987	0.619674	-0.193659	0.14608	-0.26372	0.738045	0.42699	0.000108244	pssA	Lipid Trans/Metab	CDP-diacylglycerol--serine O-phosphatidyltransferase
CTL0520	CT_268	-0.678402	0.0762856	0.244268	0.626752	0.512022	1.91e-06	0.877798	0.0750834	-0.322327	2.47903e-07	amiA	Wall/Memb/Env Biogen	N-acetylmuramoyl alanine amidase
CTL0679	CT_421.1	0.699391	0.161062	0.62754	0.628811	0.650275	2.56e-12	0.391263	0.794753	0.234118	0.042083	CTL0679	Function unknown	hypothetical protein
CTL0046	CT_677	-0.967224	0.00244296	0.430814	0.629715	0.184933	0.0611316	1.31261	0.153472	0.560561	1.43548e-05	frr	Transl/Ribos Struct/Biogen	ribosome recycling factor
CTL0494	CT_242	-2.31281	6.39e-09	-0.351786	0.633403	0.575588	1.19e-09	0.404794	0.610488	0.765237	2.45987e-32	ompH	Wall/Memb/Env Biogen	outer membrane protein
CTL0177	CT_808	0.948535	0.0118807	0.471479	0.633403	0.5291	8.94e-08	0.810483	0.363442	0.599343	6.65764e-24	cafE	Transl/Ribos Struct/Biogen	ribonuclease E
CTL0372	CT_117	0.727986	0.0909755	0.577687	0.633403	0.779063	8.81e-09	1.84676	0.0916182	0.429555	6.95487e-13	incF	Inc Memb Protein	inclusion membrane protein F
CTL0606	CT_352	2.75216	8.4e-11	0.423748	0.633403	0.350524	7.13e-05	0.108189	0.912038	0.539715	1.98529e-11	secG	Intracell Traff/Secret/Transport	preprotein translocase subunit SecG
CTL0449	CT_197	0.0745794	0.895032	0.574459	0.633403	0.340899	0.000366596	0.056527	0.963777	0.362996	0.000680251	gcp	Transl/Ribos Struct/Biogen	tRNA N6-adenosine threonylcarbamoyltransferase
CTL0192	CT_820	0.341492	0.407784	0.221135	0.633426	0.116647	0.204871	0.75476	0.0498188	-0.344544	1.02612e-05	ftsY	Intracell Traff/Secret/Transport	signal recognition particle receptor FtsY
CTL0678	CT_421	-0.234319	0.636307	0.176074	0.635059	0.264338	0.00609054	0.0831189	0.814444	0.100139	0.287811	CTL0678	Function unknown	hypothetical protein
CTL0290	CT_035	0.339774	0.485612	-0.445869	0.635988	-0.391846	0.0587856	-0.200976	0.879796	1.55324	7.29775e-31	CTL0290	Gen Func Pred Only	Molecular Function(biotin-[Acetyl-CoA-Carboxylase] Ligase Activity), Biological Process(cellular Protein Modification Process)
CTL0068	CT_699	0.629202	0.16284	0.176131	0.635988	-0.568383	4.06e-06	-0.298018	0.313227	0.280471	0.00819436	psdD	Lipid Trans/Metab	phosphatidylserine decarboxylase
CTL0392	CT_137	0.0535019	0.920394	0.169621	0.635988	0.024389	0.911412	0.074399	0.866832	-0.156921	0.059818	CTL0392	Transl/Ribos Struct/Biogen	threonylcarbamoyl-AMP synthase
CTL0829	CT_566	-0.377386	0.536182	0.129382	0.635988	-0.656034	3.84e-07	0.0787893	0.809244	0.0179814	0.887432	CTL0829	Function unknown	hypothetical protein
CTL0023	CT_654	-0.968827	0.0288223	0.260902	0.641491	0.247663	0.0212791	0.572079	0.282723	-0.641945	3.07972e-09	CTL0023	Function unknown	hypothetical protein
CTL0851	CT_588	-0.460308	0.31827	-0.275044	0.643406	-0.979277	4.16e-15	-0.507211	0.367112	0.156929	0.147092	rbsU	Signal Transduct	serine phosphatase RsbU
CTL0101	CT_732	0.547344	0.215364	0.352608	0.646535	0.340157	0.0729037	0.96859	0.161861	0.704941	3.93744e-16	ribH	Coenzyme Transport/Metab	6,7-dimethyl-8-ribityllumazine synthase
CTL0462	CT_210	-0.203862	0.671909	0.127247	0.646535	0.255327	0.0056241	0.398023	0.176335	-0.15213	0.0397973	hemL	Coenzyme Transport/Metab	glutamate-1-semialdehyde-2,1-aminomutase
CTL0642	CT_386	0.577692	0.163991	0.463635	0.658335	-0.397539	2.26e-05	-0.255145	0.819074	0.834537	2.13608e-40	CTL0642	Function unknown	hypothetical protein
CTL0573	CT_321	0.816971	0.0276273	0.617752	0.658335	0.474217	0.0045955	0.62706	0.634258	-0.578333	2.49247e-06	secE	Intracell Traff/Secret/Transport	preprotein translocase subunit SecE
CTL0216	CT_844	1.21686	0.00941224	0.345388	0.658729	0.12354	0.485108	0.348505	0.740206	-0.27021	0.0826546	CTL0216	Transl/Ribos Struct/Biogen	nucleoside deaminase
CTL0753	CT_492	0.666221	0.125367	-0.123425	0.661948	0.0981143	0.305652	0.0130685	0.964185	-1.01318	2.7965e-37	coaE	Coenzyme Transport/Metab	dephospho-CoA kinase
CTL0622	CT_368	0.581765	0.405799	0.187545	0.665453	-0.0133666	0.936868	0.251036	0.621521	-0.0757525	0.430454	aroC	AA/OligoPep Transport/Metab	chorismate synthase
CTL0363	CT_108	0.110269	0.848064	-0.145661	0.665667	-0.507518	6.86e-06	-0.45043	0.149604	-0.363702	0.000124858	CTL0363	Coenzyme Transport/Metab	Nif3-like dinuclear metal center hexameric protein
CTL0774	CT_512	-1.12141	0.00134414	0.471588	0.666187	0.188925	0.0581953	1.1084	0.332628	-0.682304	2.04117e-30	rpsE	Transl/Ribos Struct/Biogen	30S ribosomal protein S5
CTL0486	CT_234	0.118884	0.858165	0.411579	0.674148	0.182938	0.108636	0.248911	0.808357	0.117581	0.179798	CTL0486	Energy Prod/Conv	Putative membrane transport protein
CTL0263	CT_008	0.429773	0.393236	0.273966	0.675041	-0.0251439	0.85233	0.541377	0.336777	0.00319521	0.903068	rnhC	Replicat/Recomb/Repair	ribonuclease HIII
CTL0396	CT_141	0.101229	0.867814	0.262711	0.675567	-0.368093	0.00631835	-0.393589	0.316407	-0.0885848	0.340267	CTL0396	Function unknown	hypothetical protein
CTL0593	CT_339	0.83	0.149949	-0.333499	0.680523	0.000306286	0.997917	-0.424943	0.610488	-0.414847	0.00167972	CTL0593	Gen Func Pred Only	a multiple-spanning membrane protein required for linear DNA uptake through the inner and outer membranes
CTL0104	CT_735	0.820112	0.0242643	-0.215703	0.681205	0.722791	0.000128354	-0.673364	0.0190975	1.43428	2.8652e-117	dagA	AA/OligoPep Transport/Metab	Na+/alanine symporter
CTL0580	CT_326.2	3.38471	7.97e-18	0.590279	0.681205	0.504045	1.57e-05	0.0160657	0.989542	1.22536	8.25002e-24	CTL0580	Function unknown	hypothetical protein
CTL0476	CT_223	-0.719454	0.110117	0.451388	0.68186	0.189053	0.0245225	1.48828	0.153472	-1.22823	3.6362e-58	CTL0476	Inc Memb Protein	Inclusion membrane protein
CTL0376	CT_121	-0.0658983	0.895032	0.42545	0.685296	0.880925	3.67e-17	0.821181	0.389367	0.685807	7.44806e-20	araD	Carbohydrate Transport/Metab	ribulose-phosphate 3-epimerase
CTL0223	CT_850	0.0683021	0.895032	-0.337938	0.685296	0.15113	0.0827623	0.136405	0.887774	-0.379033	1.61975e-09	CTL0223	Inc Memb Protein	Inclusion membrane protein
CTL0299	CT_043	1.02374	0.016103	-0.410024	0.68807	0.156521	0.106115	-0.476629	0.622999	-0.122754	0.0514049	CTL0299	Type III Secretion	type III secretion system chaperone
CTL0695	CT_436	-1.04478	0.00571408	0.493654	0.690882	0.205908	0.00856674	0.790665	0.498752	-0.330379	0.00024322	rpsJ	Transl/Ribos Struct/Biogen	30S ribosomal protein S10
CTL0491	CT_239	0.562773	0.183097	0.20899	0.691744	0.545902	1.36e-08	0.729679	0.0951592	-0.267382	1.16685e-05	fabH	Lipid Trans/Metab	3-oxoacyl-ACP synthase
CTL0277	CT_022	0.558084	0.190463	0.749123	0.69241	0.675549	9.14e-12	0.927815	0.6317	1.17595	2.60339e-69	rpmE2	Transl/Ribos Struct/Biogen	50S ribosomal protein L31 type B
CTL0296	CT_040	0.665633	0.128077	-0.457206	0.694773	0.265486	0.072871	-0.686967	0.523907	0.680714	2.60951e-22	ruvB	Replicat/Recomb/Repair	Holliday junction DNA helicase RuvB
CTL0132	CT_763	-0.68537	0.100805	0.300669	0.701644	0.53193	2.76e-08	0.989263	0.0841823	-0.132847	0.0414694	CTL0132	Transl/Ribos Struct/Biogen	KH domain-containing protein
CTL0427	CT_175	0.0565153	0.916786	-0.144801	0.702105	0.236331	0.176302	0.115106	0.822959	0.967227	2.86587e-23	oppA2	AA/OligoPep Transport/Metab	oligopeptide ABC transporter substrate-binding protein
CTL0308	CT_052	0.184274	0.75381	-0.452278	0.702105	-1.25728	6.32e-35	-0.560436	0.647624	-0.390893	5.49198e-06	hemN	Coenzyme Transport/Metab	coproporphyrinogen-III oxidase
CTL0468	CT_216	-0.755183	0.0259193	0.185761	0.702105	0.283663	6.9e-06	0.244989	0.610488	-0.269423	5.68376e-05	xasA	AA/OligoPep Transport/Metab	glutamate/gamma-aminobutyrate antiporter
CTL0492	CT_240	0.564284	0.266149	0.33195	0.704403	0.0478218	0.798587	0.0431583	0.964185	0.582232	0.00525513	recR	Replicat/Recomb/Repair	recombination protein RecR
CTL0385	CT_130	-0.155176	0.806257	0.286726	0.704403	0.575036	1.34e-07	0.349286	0.626528	-0.132206	0.112014	CTL0385	AA/OligoPep Transport/Metab	ABC transporter ATP-binding protein
CTL0393	CT_138	-1.23884	0.00608245	-0.283178	0.707195	-0.226044	0.0191254	-0.111055	0.889887	-0.71396	9.3027e-16	CTL0393	AA/OligoPep Transport/Metab	microsomal dipeptidase
CTL0105	CT_736	0.835125	0.0616842	-0.309688	0.707385	0.0159978	0.894429	-0.496657	0.555561	0.989036	1.79782e-52	CTL0105	Gen Func Pred Only	YbhB/YbcL family Raf kinase inhibitor-like protein
CTL0507	CT_255	0.478994	0.313562	0.400919	0.707385	0.435447	6.76e-06	0.688113	0.579843	0.226931	0.0211747	CTL0507	Nucleotide Transport/Metab	nucleotide pyrophosphohydrolase
CTL0814	CT_552	1.37262	0.0929788	-0.454418	0.719446	-0.618309	0.0988623	-0.287392	0.849909	1.24366	1.10249e-29	CTL0814	Function unknown	hypothetical protein
CTL0861A	CT_598	0.533235	0.586915	-0.258434	0.722737	-0.506579	0.0403724	-0.177035	0.814444	0.799009	3.91848e-08	CTL0861A	Wall/Memb/Env Biogen	Cellular Component Localizations(integral component of membrane/membrane)
CTL0535	CT_283	-0.919309	0.011553	-0.366724	0.723087	0.22226	0.116569	0.218933	0.871444	-0.512577	3.84342e-06	CTL0535	Function unknown	hypothetical protein
CTL0116	CT_747	-0.204178	0.806485	-0.165651	0.723087	-0.162918	0.103771	0.186948	0.57276	0.340396	2.94897e-05	hemE	Coenzyme Transport/Metab	uroporphyrinogen decarboxylase
CTL0318	CT_062	0.844822	0.0292771	0.395071	0.723087	0.458398	1.06e-11	0.734292	0.53998	-0.0932158	0.161063	tyrS	Transl/Ribos Struct/Biogen	tyrosine--tRNA ligase
CTL0521	CT_269	0.249793	0.667266	0.113367	0.726329	0.368961	4.18e-11	0.667595	0.0954262	-0.292478	5.87875e-06	murE	Wall/Memb/Env Biogen	UDP-N-acetylmuramoyl-L-alanyl-D-glutamate--2,6-diaminopimelate ligase
CTL0121	CT_752	1.37093	0.00159439	0.478119	0.729418	0.662381	1.74e-07	0.374228	0.814444	-0.223957	0.00118406	efp	Transl/Ribos Struct/Biogen	elongation factor P
CTL0722	CT_462	0.123887	0.849071	-0.166121	0.732126	-0.534448	0.000199392	-0.366826	0.309186	0.0719388	0.500017	ispD	Lipid Trans/Metab	2-C-methyl-D-erythritol 4-phosphate cytidylyltransferase
CTL0383	CT_128	0.0172802	0.972505	-0.229182	0.732592	0.483061	2.98e-05	0.309436	0.647624	0.0485664	0.519553	adk	Nucleotide Transport/Metab	adenylate kinase
CTL0489	CT_237	-0.757866	0.0397962	-0.205044	0.739556	0.111424	0.402178	0.100024	0.833726	-0.523558	2.03669e-17	fabG	Lipid Trans/Metab	3-oxoacyl-[acyl-carrier-protein] reductase
CTL0419	CT_163	0.844844	0.0991645	-0.281337	0.740276	0.459014	0.000469643	-0.0826329	0.932286	0.553343	4.03749e-11	CTL0419	Function unknown	hypothetical protein
CTL0636	CT_381	0.935789	0.0256058	0.252093	0.749542	0.407581	9.23e-05	0.422123	0.57276	-0.276006	2.6155e-05	artJ	AA/OligoPep Transport/Metab	arginine ABC transporter substrate-binding protein
CTL0513	CT_261	-0.102604	0.858165	0.0912594	0.752073	0.466305	0.00144551	0.184147	0.404054	-0.254358	0.000256553	dnaQ	Replicat/Recomb/Repair	DNA polymerase III subunit epsilon
CTL0407	CT_152	1.18614	0.0106593	-0.164276	0.7531	-0.56427	0.0026037	-0.55151	0.153472	-0.418958	1.60265e-05	CTL0407	Wall/Memb/Env Biogen	lipoprotein releasing system ABC transporter ATP-binding protein
CTL0587	CT_333	0.114485	0.875754	0.0940565	0.757579	-0.293038	4.16e-05	0.176749	0.527365	0.554356	1.29692e-16	uvrA	Replicat/Recomb/Repair	excinuclease ABC subunit A
CTL0388	CT_133	0.962987	0.0147386	-0.247356	0.757579	0.14724	0.205214	-0.482662	0.474542	-0.587822	4.06732e-07	CTL0388	Coenzyme Transport/Metab	methyltransferase
CTL0212	CT_840	1.73543	5.29e-06	0.252038	0.765411	0.117873	0.337276	0.571898	0.505623	1.06158	5.01251e-33	tilS	Transl/Ribos Struct/Biogen	tRNA(Ile)-lysidine synthase
CTL0197	CT_825	-0.46199	0.439883	-0.100443	0.765411	0.077434	0.504384	0.0696742	0.792454	-0.0502126	0.636685	rmuC	Replicat/Recomb/Repair	DNA recombination protein
CTL0864	CT_601	0.600684	0.111366	0.215776	0.765515	-0.223838	0.00446605	-0.112855	0.889988	-0.0559816	0.439588	CTL0864	Wall/Memb/Env Biogen	LysM peptidoglycan-binding domain-containing protein
CTL0799	CT_537	0.291129	0.505671	0.210106	0.767201	0.0774787	0.490856	0.339444	0.595032	0.251105	0.000107864	CTL0799	Transl/Ribos Struct/Biogen	tRNA (adenosine(37)-N6)-threonylcarbamoyltransferase complex ATPase subunit type 1 TsaE
CTL0681	CT_422	-0.232483	0.658474	0.406517	0.770143	0.138259	0.243484	0.159136	0.907938	0.33178	0.0205805	CTL0681	Transl/Ribos Struct/Biogen	endoribonuclease
CTL0301	CT_045	-0.81083	0.0219747	-0.365669	0.770475	0.486115	1.76e-05	0.406201	0.7832	0.28756	2.33e-06	CTL0301	AA/OligoPep Transport/Metab	cytosol aminopeptidase
CTL0146	CT_777	0.150517	0.766398	-0.206276	0.770475	-0.00314963	0.97182	-0.0369858	0.959503	0.0504093	0.516796	bioF	Coenzyme Transport/Metab	8-amino-7-oxononanoate synthase
CTL0527	CT_275	-1.41883	7.89e-05	0.225978	0.772461	0.260164	0.000444254	0.693623	0.405493	0.10437	0.116161	dnaA	Replicat/Recomb/Repair	chromosomal replication initiation protein DnaA
CTL0835	CT_572	0.162527	0.788165	0.327957	0.776944	-0.550437	4.55e-07	0.363079	0.784656	-0.791374	9.78399e-35	gspD	Intracell Traff/Secret/Transport	type II secretion system protein D
CTL0557	CT_305	-1.10328	0.0116127	-0.354871	0.78255	0.36529	2.12e-06	0.777269	0.559322	-0.284137	5.76036e-06	atpI	Energy Prod/Conv	V-type ATP synthase subunit I
CTL0276	CT_021	0.194232	0.825779	-0.471835	0.7847	-0.434663	0.0267155	-0.684051	0.682751	1.95537	1.13034e-36	CTL0276	Function unknown	hypothetical protein
CTL0490	CT_238	-0.0145532	0.976758	-0.141523	0.785156	0.427639	0.00431402	0.394038	0.410486	-0.15136	0.0294704	fabD	Lipid Trans/Metab	malonyl-CoA-[acyl-carrier-protein] transacylase
CTL0689	CT_430	0.593244	0.171356	0.111976	0.786586	-0.0517707	0.602612	-0.0743706	0.813345	0.244719	9.87168e-05	dapF	AA/OligoPep Transport/Metab	diaminopimelate epimerase
CTL0074	CT_705	-1.45831	1.19e-05	0.250157	0.786853	-0.163059	0.00926415	0.546315	0.557019	0.558978	1.55872e-21	clpX	Posttrans Mod/Turnover/Chap	ATP-dependent Clp protease ATP-binding subunit ClpX
CTL0291	CT_036	0.502823	0.479643	-0.164441	0.786853	-0.774538	1.83e-08	-0.757036	0.0920754	0.340732	0.0593455	CTL0291	Wall/Memb/Env Biogen	Cellular Component Localizations(integral component of membrane/membrane)
CTL0031	CT_662	0.933078	0.0215714	-0.099587	0.790154	0.0176273	0.925072	0.438453	0.298933	0.530022	2.24261e-13	hemA	Coenzyme Transport/Metab	glutamyl-tRNA reductase
CTL0319	CT_063	0.254322	0.585337	0.342146	0.792454	0.133368	0.0389163	0.235963	0.852848	0.635348	1.45014e-26	gnd	Carbohydrate Transport/Metab	6-phosphogluconate dehydrogenase
CTL0597	CT_343	0.507581	0.228562	-0.171296	0.792454	0.418451	0.00370529	0.0370613	0.956501	0.618082	1.36859e-13	CTL0597	Transl/Ribos Struct/Biogen	O-sialoglycoprotein endopeptidase
CTL0162	CT_794	0.49978	0.274798	0.0725732	0.792454	-0.132206	0.151734	0.163323	0.529184	0.305859	0.000376853	dnaG	Replicat/Recomb/Repair	DNA primase
CTL0124	CT_755	0.268669	0.620553	-0.325092	0.792454	-0.393867	0.000170616	-0.523881	0.62672	-0.303989	0.000779389	groEL	Posttrans Mod/Turnover/Chap	chaperonin GroEL
CTL0175	CT_806	-0.67632	0.167452	-0.136278	0.795339	-0.141375	0.179949	0.269832	0.740272	-1.1136	3.87553e-69	ptr	Posttrans Mod/Turnover/Chap	insulinase/protease
CTL0775	CT_513	-1.22658	0.000683902	0.382126	0.795339	0.218055	0.00778398	1.04323	0.482033	-0.725009	1.3795e-19	rplR	Transl/Ribos Struct/Biogen	50S ribosomal protein L18
CTL0084	CT_715	0.0831204	0.904811	-0.123995	0.795339	-0.414016	0.000434768	-0.333271	0.454775	0.607998	1.00391e-10	CTL0084	Carbohydrate Transport/Metab	UDP-N-acetylglucosamine pyrophosphorylase
CTL0199	CT_827	0.545644	0.245747	-0.278824	0.797669	-0.654368	1.37e-13	-0.63243	0.577982	-1.09104	1.98249e-70	nrdA	Nucleotide Transport/Metab	ribonucleoside-diphosphate reductase subunit alpha
CTL0355	CT_100	-0.0604184	0.920643	0.187244	0.797669	0.734745	5.6e-08	0.800576	0.0989521	0.377514	4.07788e-06	acpS	Lipid Trans/Metab	holo-[acyl-carrier-protein] synthase
CTL0717	CT_457	0.366731	0.385037	0.107707	0.797889	-0.159671	0.0265604	-0.263221	0.453823	-0.284697	1.73075e-05	CTL0717	Transcription	Transcriptional regulator
CTL0268	CT_013	-0.583613	0.160018	-0.298777	0.800691	0.0449821	0.772652	-0.519515	0.626594	-0.317332	0.00172202	cydA	Energy Prod/Conv	cytochrome d ubiquinol oxidase subunit I
CTL0073	CT_704	-0.781087	0.0275366	0.180461	0.803284	-0.174837	0.0263335	0.279814	0.728625	0.213552	0.00181859	pcnB	Transl/Ribos Struct/Biogen	poly A polymerase
CTL0012	CT_644	-0.406747	0.425293	0.114809	0.803562	-0.522834	2.1e-07	-0.253717	0.527365	-0.138532	0.0849833	CTL0012	Transl/Ribos Struct/Biogen	tRNA-dihydrouridine synthase
CTL0143	CT_774	0.0306629	0.950399	0.311581	0.804762	0.515797	1.08e-07	0.952817	0.43594	0.024745	0.944665	cysQ	Inorg Ion Transport/Metab	3'(2'),5'-bisphosphate nucleotidase
CTL0335	CT_079	0.773831	0.328087	-0.229246	0.810442	-0.415777	0.108446	-0.405989	0.668327	0.13206	0.378197	CTL0335	Wall/Memb/Env Biogen	rod shape-determining protein MreD
CTL0027	CT_658	0.568419	0.168108	0.199346	0.81116	-1.22381	1.11e-12	-0.142056	0.884055	-0.406832	0.000822338	sfhB	Transl/Ribos Struct/Biogen	RNA pseudouridine synthase
CTL0793	CT_531	-0.785779	0.0275366	-0.251735	0.812381	-0.497514	5.63e-09	-0.0838022	0.939513	-1.08044	1.94776e-68	lpxA	Wall/Memb/Env Biogen	acyl-[acyl-carrier-protein]--UDP-N-acetylglucosamine O-acyltransferase
CTL0875	CT_611	-0.737516	0.0715634	0.277601	0.813279	0.194016	0.00926415	0.65139	0.626594	-1.91971	1.8909e-215	CTL0875	Coenzyme Transport/Metab	gamma-glutamyl ligase
CTL0452	CT_200	-0.213398	0.754034	0.056291	0.814035	0.0429386	0.790325	0.0779456	0.787034	-0.142716	0.202119	oppC	AA/OligoPep Transport/Metab	oligopeptide ABC transporter permease
CTL0404	CT_149	1.271	0.0012867	-0.173433	0.817407	-0.798994	2.89e-07	-0.282779	0.699868	-1.09511	3.89065e-11	CTL0404	Type III Secretion	Lysophospholipase, alpha-beta hydrolase superfamily (I)
CTL0083	CT_714	-0.0801295	0.905587	-0.103538	0.820589	-0.144154	0.318802	-0.0477409	0.912038	0.541018	4.73736e-06	gpsA	Energy Prod/Conv	glycerol-3-phosphate dehydrogenase
CTL0609	CT_355	0.952992	0.0199062	-0.229597	0.821343	0.368889	1.05e-05	-0.331366	0.679805	0.154225	0.00870387	CTL0609	Function unknown	hypothetical protein
CTL0217	CT_845	0.162696	0.868184	-0.0922381	0.824215	0.183287	0.46558	-0.12818	0.692606	0.464208	0.0112677	CTL0217	Function unknown	hypothetical protein
CTL0211	CT_839	0.496822	0.209979	0.105149	0.831594	0.246134	0.0391248	0.0760761	0.871444	0.14947	0.201451	CTL0211	Wall/Memb/Env Biogen	LptF/LptG family permease
CTL0660	CT_403	0.215935	0.713486	0.346651	0.839485	-0.13245	0.310011	0.689431	NA	-1.13008	2.08037e-38	CTL0660	Transl/Ribos Struct/Biogen	SpoU family rRNA methylase
CTL0135	CT_766	-0.00997848	0.983198	0.140903	0.839485	-0.24914	0.00364542	0.138653	0.829685	0.760833	3.08956e-21	miaA	Transl/Ribos Struct/Biogen	tRNA dimethylallyltransferase
CTL0591	CT_337	0.952889	0.0711828	0.173205	0.842121	1.09817	3.37e-19	0.373462	0.660688	-0.242207	0.0345247	ptsH	Signal Transduct	phosphocarrier protein HPr
CTL0552	CT_300	0.342632	0.75427	0.172425	0.842121	-0.375213	0.106219	-0.00942376	0.988642	0.21567	0.0867847	CTL0552	Function unknown	hypothetical protein
CTL0594	CT_340	0.0569702	0.896239	-0.0668634	0.84497	0.133792	0.0797371	0.083926	0.780343	0.643273	1.67538e-26	CTL0594	Energy Prod/Conv	2-oxoisovalerate dehydrogenase subunit alpha/beta
CTL0157	CT_789	1.215	0.016103	-0.110617	0.845765	0.26165	0.16505	-0.167638	0.795558	-0.273949	0.0960177	CTL0157	Function unknown	hypothetical protein
CTL0739	CT_478	-1.59719	9.31e-06	0.0574416	0.846397	0.0805083	0.421213	0.666889	0.0167607	0.183971	0.00451813	oppC2	AA/OligoPep Transport/Metab	oligopeptide ABC transporter permease
CTL0813	CT_551	0.0172619	0.978082	0.167889	0.847247	-0.572642	0.00214792	0.101467	0.909895	-0.575517	2.35216e-10	dacC	Wall/Memb/Env Biogen	D-alanyl-D-alanine carboxypeptidase
CTL0487	CT_235	-0.513142	0.388704	0.228369	0.847476	0.292607	0.0497481	0.278063	0.806659	0.605188	3.652e-06	CTL0487	Transcription	Crp family transcriptional regulator
CTL0259	CT_004	-0.116238	0.825779	0.201087	0.847476	0.23201	0.000587537	0.551395	0.599746	0.112404	0.0795942	gatB	Transl/Ribos Struct/Biogen	aspartyl/glutamyl-tRNA amidotransferase subunit B
CTL0719	CT_459	0.689742	0.0708901	-0.0731868	0.847476	-0.118502	0.175055	-0.220144	0.502613	0.129384	0.1268	prfB	Transl/Ribos Struct/Biogen	peptide chain release factor 2
CTL0506	CT_254	-0.276459	0.548553	0.0511283	0.851294	-0.0763647	0.441464	-0.0660384	0.886774	1.11513	1.52251e-25	CTL0506	Posttrans Mod/Turnover/Chap	CPBP family intramembrane metalloprotease
CTL0324	CT_068	-0.382538	0.340379	-0.200361	0.851294	0.382073	2.57e-05	0.402961	0.707814	0.236796	0.000180336	CTL0324	Inorg Ion Transport/Metab	ABC transporter ATP-binding protein
CTL0577	CT_325	0.38383	0.587348	0.0933225	0.852094	0.647531	1.06e-05	0.308441	0.521617	-0.0404809	0.835823	CTL0577	Posttrans Mod/Turnover/Chap	Fe-S metabolism protein SufE
CTL0017	CT_649	0.325447	0.766398	-0.151182	0.85255	-0.30605	0.275627	0.203064	0.749085	-1.44907	1.23974e-17	CTL0017	Coenzyme Transport/Metab	5-formyltetrahydrofolate cyclo-ligase
CTL0682	CT_423	-0.0127185	0.984689	-0.103408	0.85255	-0.365195	0.072871	-0.48516	0.269595	-0.301746	0.00543899	CTL0682	Inorg Ion Transport/Metab	HlyC/CorC family transporter
CTL0284	CT_029	-0.0294333	0.956816	0.190503	0.856599	-0.0381914	0.757294	0.532019	0.637732	-1.16452	3.6688e-76	rnhB	Replicat/Recomb/Repair	ribonuclease HII
CTL0566	CT_314	-1.89116	8.21e-11	0.183867	0.860271	-0.107545	0.189915	0.749682	0.474614	-0.604979	1.07962e-26	rpoC	Transcription	DNA-directed RNA polymerase subunit beta'
CTL0441	CT_189	-1.27502	0.000189854	0.101427	0.860271	0.109311	0.34875	0.500405	0.381912	-0.325256	1.12327e-07	gyrA	Replicat/Recomb/Repair	DNA gyrase subunit A
CTL0549	CT_297	0.363079	0.470458	0.0654786	0.860271	-0.118439	0.547575	-0.33055	0.202251	-0.265944	0.037476	rnc	Transcription	ribonuclease III
CTL0451	CT_199	0.167356	0.766398	-0.061843	0.862029	0.454191	0.000266352	0.209128	0.578428	-0.210292	0.0572845	oppB	AA/OligoPep Transport/Metab	oligopeptide ABC transporter permease
CTL0158	CT_790	-0.620234	0.107096	-0.178103	0.876757	0.836802	3.43e-25	0.368307	0.740272	0.622461	3.66314e-15	CTL0158	Function unknown	hypothetical protein
CTL0075	CT_706	-1.13901	0.00283235	0.278187	0.876757	-0.00509553	0.945145	0.433711	0.812459	0.355885	4.57085e-09	clpP	Posttrans Mod/Turnover/Chap	ATP-dependent Clp protease proteolytic subunit
CTL0861	CT_597	-0.24364	0.820511	-0.0969938	0.880203	-0.65717	0.000380985	-0.153221	0.740272	0.377347	0.0188745	CTL0861	Wall/Memb/Env Biogen	biopolymer transport protein
CTL0599	CT_345	0.045826	0.965067	0.132936	0.88212	0.0707958	0.692504	0.254006	0.771452	0.691142	3.41287e-10	CTL0599	Function unknown	hypothetical protein
CTL0758	CT_496.1	3.49243	0.0575072	-0.170196	0.88212	-1.65259	0.262725	-0.525099	0.50808	1.12346	0.223575	CTL0758	Wall/Memb/Env Biogen	Cellular Component Localizations(integral component of membrane/membrane)
CTL0767	CT_505	0.212729	0.675407	0.179533	0.882269	-0.121316	0.310013	0.394434	0.738045	0.235038	4.48203e-05	gapA	Carbohydrate Transport/Metab	glyceraldehyde 3-phosphate dehydrogenase
CTL0869	CT_606	0.0855192	0.875754	-0.105843	0.882963	-0.00873809	0.935075	0.110896	0.877582	0.164082	0.0710703	CTL0869	Nucleotide Transport/Metab	non-canonical purine NTP pyrophosphatase
CTL0094	CT_725	0.659805	0.206804	0.155782	0.891869	-0.576001	0.000304989	-0.236002	0.829685	0.621614	8.57209e-12	birA	Coenzyme Transport/Metab	biotin--protein ligase
CTL0294	CT_039	0.18343	0.754612	0.166149	0.892365	0.42779	3.42e-11	0.26488	0.820308	0.884254	4.49753e-34	dcd	Nucleotide Transport/Metab	deoxycytidine triphosphate deaminase
CTL0293	CT_038	-0.283544	0.626102	0.163151	0.89706	0.143703	0.199595	0.0910655	0.941958	1.12298	2.9055e-14	CTL0293	Wall/Memb/Env Biogen	Cellular Component Localizations(integral component of membrane/membrane)
CTL0417a	CT_159	0.120785	0.842837	-0.124362	0.89706	0.225497	0.0589357	0.169307	0.887774	0.808186	1.14259e-08	CTL0417a	Function unknown	hypothetical protein
CTL0712	CT_452	-0.788833	0.0920464	-0.144308	0.89706	-0.336226	0.0126916	-0.241317	0.813077	-0.312188	0.000352662	cmk	Nucleotide Transport/Metab	cytidylate kinase
CTL0288	CT_033	0.138687	0.820678	-0.0776907	0.897681	0.158555	0.0799374	0.0683698	0.887774	-0.0522508	0.538214	recD	Replicat/Recomb/Repair	exodeoxyribonuclease V subunit alpha
CTL0659	CT_402	1.17612	0.00104114	0.0632835	0.901397	0.212832	0.176031	-0.278153	0.555561	-0.0400561	0.49543	lpxK	Wall/Memb/Env Biogen	tetraacyldisaccharide 4'-kinase
CTL0093	CT_724	0.494183	0.287487	0.185196	0.902467	-0.389111	0.00420774	-0.117988	0.932675	-0.29098	0.0187874	CTL0093	Function unknown	hypothetical protein
CTL0471	CT_219	0.544862	0.329818	-0.0645365	0.908429	0.223311	0.191319	-0.0294713	0.944029	0.197582	0.310758	ubiA	Coenzyme Transport/Metab	4-hydroxybenzoate octaprenyltransferase
CTL0665	CT_408	-0.66843	0.118182	-0.0903548	0.910632	-0.364901	0.0216325	-0.429396	0.503378	0.251577	0.00151674	lspA	Wall/Memb/Env Biogen	lipoprotein signal peptidase
CTL0289	CT_034	-0.415294	0.312667	-0.0804311	0.915135	-0.166089	0.162279	-0.303311	0.57276	0.958881	2.23366e-38	CTL0289	Carbohydrate Transport/Metab	membrane transport/efflux protein
CTL0657	CT_400	0.134284	0.782475	-0.0661517	0.916725	0.241381	0.00506033	0.485684	0.360239	-0.499728	8.27201e-13	sucB	Energy Prod/Conv	2-oxoglutarate dehydrogenase complex subunit dihydrolipoyllysine-residue succinyltransferase
CTL0686	CT_427	1.53479	0.00258445	-0.115948	0.916725	0.101968	0.609299	-0.108981	0.911672	-0.69203	5.8085e-07	CTL0686	Coenzyme Transport/Metab	ubiquinone/menaquinone biosynthesis protein
CTL0500A	CT_249	-0.0502467	0.939691	-0.0908965	0.916725	0.277292	0.195672	0.472663	0.503378	-0.371711	0.00112247	CTL0500A	Function unknown	hypothetical protein
CTL0583	CT_329	-0.540146	0.277733	0.127629	0.925159	0.288279	0.000127229	0.928013	0.461149	-0.377661	1.89065e-06	xseA	Replicat/Recomb/Repair	exodeoxyribonuclease VII large subunit
CTL0614	CT_360	0.264549	0.708415	0.144445	0.929354	-0.1661	0.24383	0.575803	0.724186	-0.942923	5.28011e-31	CTL0614	Function unknown	hypothetical protein
CTL0183	CT_812	0.691137	0.0757473	-0.0853328	0.929354	0.756538	8.56e-07	0.507543	0.55847	0.127882	0.0300551	pmpD	Wall/Memb/Env Biogen	outer membrane protein PmpD
CTL0058	CT_689	-0.27894	0.58153	-0.0399818	0.943185	0.460197	0.00347779	0.799332	0.0956622	0.968235	4.8765e-47	dppF	AA/OligoPep Transport/Metab	ABC transporter ATP-binding protein
CTL0691	CT_432	0.113233	0.825779	0.100138	0.943734	0.446488	1.74e-07	0.0341298	0.971126	0.378219	5.37724e-10	glyA	AA/OligoPep Transport/Metab	serine hydroxymethyltransferase
CTL0720	CT_460	0.0486891	0.939691	0.160736	0.944677	0.278002	5.1e-05	0.510469	0.792454	0.172968	0.042791	CTL0720	Gen Func Pred Only	SWIB domain-containing protein
CTL0440	CT_188	-1.43203	0.00036829	-0.153202	0.946826	0.019434	0.911412	0.344109	NA	-0.193687	0.00377518	tmk	Nucleotide Transport/Metab	thymidylate kinase
CTL0581	CT_327	0.80679	0.0549579	-0.0507871	0.947103	0.659958	7.3e-13	-0.106191	0.871444	0.426923	6.33206e-10	trpC	AA/OligoPep Transport/Metab	N-(5'-phosphoribosyl)anthranilate isomerase
CTL0446	CT_194	1.6322	6.07e-06	-0.126115	0.947103	-0.300064	0.000157185	0.278812	0.871444	-0.158638	0.0160223	mgtE	Inorg Ion Transport/Metab	magnesium transport protein
CTL0287	CT_032	-0.0773291	0.872074	-0.0316643	0.947732	-0.390442	4.77e-07	-0.0382425	0.941958	-1.12985	3.36199e-70	metG	Transl/Ribos Struct/Biogen	methionine--tRNA ligase
CTL0016	CT_648	-0.591074	0.425624	-0.113623	0.950058	-0.046716	0.712308	0.806513	0.606122	-1.90414	2.68129e-125	CTL0016	Wall/Memb/Env Biogen	Putative membrane protein
CTL0097	CT_728	-0.257118	0.559134	-0.0655656	0.952358	0.064218	0.511599	0.146746	0.871444	1.02242	2.24934e-29	CTL0097	Function unknown	hypothetical protein
CTL0539	CT_287	0.753531	0.0518376	-0.0281392	0.952358	0.386406	2.21e-06	-0.0535099	0.887774	-0.596212	1.29692e-16	mnmA	Transl/Ribos Struct/Biogen	tRNA-specific 2-thiouridylase MnmA
CTL0592	CT_338	0.149264	0.825779	-0.0457596	0.952358	0.112905	0.492114	-0.0194926	0.972136	-0.175244	0.335529	CTL0592	Function unknown	hypothetical protein
CTL0858	CT_594	0.159835	0.759123	-0.0329697	0.953752	-0.377292	0.000923584	-0.12939	0.813345	-0.517599	4.35359e-09	CTL0858	Gen Func Pred Only	hydrolase
CTL0830	CT_567	-0.403754	0.519967	0.089611	0.953752	-0.659654	8.17e-06	0.308675	0.827767	-0.30034	0.000867355	CTL0830	Function unknown	hypothetical protein
CTL0234	CT_859	-1.32324	0.000462574	-0.126563	0.954129	0.233675	0.0179623	0.636119	0.734556	-1.97853	2.09497e-247	ispH	Lipid Trans/Metab	4-hydroxy-3-methylbut-2-enyl diphosphate reductase
CTL0188	CT_816	-0.262885	0.564726	-0.0448364	0.957817	0.0642295	0.576511	0.356733	0.599083	0.364025	2.52935e-09	glmS	Wall/Memb/Env Biogen	glutamine--fructose-6-phosphate aminotransferase
CTL0453	CT_201	-0.728106	0.259702	0.0221562	0.959047	-0.392797	0.0835301	0.241894	0.505623	-1.63875	1.37234e-53	oppD	AA/OligoPep Transport/Metab	oligopeptide ABC transporter ATP-binding protein
CTL0267	CT_012	-0.231446	0.657545	-0.0681549	0.959652	0.46177	3.46e-09	0.00235454	0.997172	0.0291415	0.739799	CTL0267	Signal Transduct	Cyclic di-AMP synthase
CTL0467	CT_215	-0.820921	0.0431178	-0.0346986	0.960304	0.682928	6.44e-11	0.228266	0.767998	0.219369	0.00116272	dhnA	Carbohydrate Transport/Metab	1,6-fructose bisphosphate aldolase
CTL0458	CT_206	-0.374525	0.423245	-0.0392772	0.960304	0.137622	0.245653	-0.176186	0.795558	-0.309007	0.00260419	CTL0458	Gen Func Pred Only	alpha/beta hydrolase
CTL0761	CT_499	0.196156	0.782475	-0.0708724	0.960685	-0.464425	0.0104365	-0.385863	0.738045	-0.813602	7.46248e-12	lplA	Coenzyme Transport/Metab	lipoate-protein ligase A
CTL0273	CT_018	0.0883016	0.875754	-0.0523453	0.960685	-0.0720315	0.502935	-0.610585	0.392832	0.363564	2.05615e-07	CTL0273	Wall/Memb/Env Biogen	Putative membrane protein
CTL0160	CT_792	-0.809043	0.0267348	0.0335874	0.96105	0.240263	0.0358172	0.271962	0.62672	0.423339	1.59852e-11	mutS	Replicat/Recomb/Repair	DNA mismatch repair protein MutS
CTL0395	CT_140	1.63767	2.32e-05	0.0336682	0.967389	0.298901	0.0296416	0.0133428	0.973369	0.333343	0.000164457	CTL0395	Function unknown	hypothetical protein
CTL0109	CT_740	-0.600297	0.0959731	-0.0305089	0.967556	-0.471956	7.53e-10	-0.197972	0.71282	-0.212475	0.00543994	dmpP	Energy Prod/Conv	Na(+)-translocating NADH-quinone reductase subunit F
CTL0776	CT_514	-0.865775	0.0191057	0.0466483	0.967878	0.165414	0.0348139	0.0727392	0.932286	-0.715507	4.99732e-28	rplF	Transl/Ribos Struct/Biogen	50S ribosomal protein L6
CTL0715	CT_455	0.859648	0.0198095	0.0743937	0.967878	0.263982	0.00189138	0.481156	0.780343	-0.284656	9.8531e-06	murA	Wall/Memb/Env Biogen	UDP-N-acetylglucosamine 1-carboxyvinyltransferase
CTL0576	CT_324	1.70211	0.000138924	0.0480553	0.968157	0.78101	6.19e-09	-0.12593	0.905036	0.99114	4.17402e-08	CTL0576	Function unknown	hypothetical protein
CTL0022	CT_653	-1.26142	0.0121214	-0.0247946	0.968157	-0.407956	6.9e-06	-0.0217695	0.964185	-0.474969	1.06199e-06	CTL0022	Gen Func Pred Only	ABC transporter ATP-binding protein
CTL0639	CT_383	1.11915	0.00275536	-0.035067	0.968157	-0.612672	0.000188246	-0.389051	0.623416	-0.128252	0.302361	CTL0639	Inc Memb Protein	Inclusion membrane protein
CTL0020	CT_652	-0.0125709	0.980148	0.0887683	0.968157	-0.398856	0.00665578	0.398307	NA	-0.0243599	0.739975	recD	Replicat/Recomb/Repair	exodeoxyribonuclease V subunit alpha
CTL0442	CT_190	-0.891315	0.0120362	0.04575	0.970013	0.25137	0.00454974	0.544181	0.610488	-0.403582	6.98943e-12	gyrB	Replicat/Recomb/Repair	DNA topoisomerase IV subunit B
CTL0358	CT_103	0.0366497	0.953811	0.0154694	0.972535	-0.131853	0.306841	0.126476	0.740272	0.629922	6.49684e-10	CTL0358	Gen Func Pred Only	HAD family hydrolase
CTL0285	CT_030	0.129324	0.800945	0.0387397	0.975664	-0.0774123	0.492114	0.176756	0.889887	-1.1322	2.00384e-50	gmk	Nucleotide Transport/Metab	guanylate kinase
CTL0443	CT_191	-0.399765	0.450714	-0.0123757	0.975664	0.361784	4.91e-05	0.344659	0.512881	-0.727738	1.62515e-23	CTL0443	Function unknown	hypothetical protein
CTL0323	CT_067	0.0753193	0.895032	-0.0470368	0.975664	0.710393	1.86e-13	0.616928	0.660688	0.120295	0.0592133	CTL0323	Inorg Ion Transport/Metab	ABC transporter substrate-binding protein
CTL0652	CT_396	-2.68948	8.26e-20	-0.0173461	0.979177	-0.209659	0.333201	0.338367	0.46404	1.90683	3.50895e-222	dnaK	Posttrans Mod/Turnover/Chap	chaperone protein DnaK
CTL0126	CT_757	0.50897	0.329068	0.0154415	0.979177	-0.00629988	0.961119	0.417408	0.331681	0.274261	0.0030047	mraY	Wall/Memb/Env Biogen	phospho-N-acetylmuramoyl-pentapeptide-transferase
CTL0635	CT_380	0.619052	0.13548	0.0305928	0.981867	-0.16872	0.0983954	0.521165	0.694901	-0.37026	1.95458e-08	phnP	Inorg Ion Transport/Metab	metal-dependent hydrolase
CTL0439	CT_187	-1.0132	0.042703	-0.0123553	0.986019	0.114619	0.302933	0.258856	0.660688	-0.137674	0.0867186	dnaX	Replicat/Recomb/Repair	DNA polymerase III subunit delta'
CTL0849	CT_586	-0.483869	0.549668	-0.00638551	0.994294	-1.05831	4.07e-11	0.340901	0.53847	-1.00062	2.82707e-41	uvrB	Replicat/Recomb/Repair	excinuclease ABC subunit B
CTL0070	CT_701	0.170064	0.712332	-0.00521637	0.994294	-0.00601581	0.938323	-0.0898942	0.866832	0.249947	2.48497e-05	secA	Intracell Traff/Secret/Transport	preprotein translocase subunit SecA
CTL0833	CT_570	0.0962627	0.895032	0.00489923	0.994294	-0.645453	0.000404157	0.237609	0.647624	0.00914077	0.895738	gspF	Intracell Traff/Secret/Transport	type II secretion system protein F
CTL0547	CT_295	0.269907	0.528673	0.0121223	0.995544	-0.0639234	0.589116	0.291789	0.846594	-0.186925	0.00220653	mrsA	Carbohydrate Transport/Metab	phosphoglucomutase
CTL0096	CT_727	-1.44822	0.0016024	-0.00493771	0.997788	0.228693	0.00403712	0.525324	0.331681	0.663031	8.20899e-26	CTL0096	Inorg Ion Transport/Metab	metal transporting ATPase
CTL0286	CT_031	-0.131953	0.828095	-0.00265223	0.998348	-0.183888	0.327643	-0.03633	0.968052	-1.43525	5.71432e-58	rpoZ	Transcription	RNA polymerase omega subuit
CTL0477A	CT_225	0.295137	0.599723	0.00235345	0.998348	0.433242	4.3e-05	0.104025	0.921538	-0.989808	3.19963e-22	CTL0477A	Inc Memb Protein	inclusion membrane protein
CTL0374	CT_119	-0.71727	0.191583	-0.00143664	0.998348	0.33155	0.00956436	0.0233751	0.94516	-0.277539	0.00334308	incA	Inc Memb Protein	inclusion membrane protein A
CTL0740	CT_479	-1.78778	1.19e-06	0.00405699	0.998348	0.24081	0.00035857	0.745065	0.555561	0.0906391	0.192453	oppB2	AA/OligoPep Transport/Metab	oligopeptide ABC transporter permease
CTL0530	CT_278	-0.679446	0.0754594	0.000540742	0.998414	0.147099	0.0799374	-0.0823571	0.827767	0.111986	0.0975445	nqrB	Energy Prod/Conv	Na(+)-translocating NADH-quinone reductase subunit B
CTL0366	CT_111	-2.53747	6.94e-10	0.457225	NA	1.02449	1.01e-12	1.25509	NA	1.23307	5.39648e-106	groES	Posttrans Mod/Turnover/Chap	co-chaperonin GroES
CTL0744	CT_483	-0.378234	0.519189	-0.194125	NA	-0.251679	0.0660312	0.04933	0.971021	1.12923	4.91099e-36	CTL0744	Inc Memb Protein	Inclusion membrane protein
CTL0634	CT_379	-0.188745	0.732635	0.00218524	NA	-0.354085	0.000108439	1.02609	NA	-0.509573	4.30061e-14	CTL0634	Transl/Ribos Struct/Biogen	GTPase HflX
CTL0413	CT_157	0.978963	0.151583	1.78846	NA	-0.675441	0.000100432	0.539061	NA	0.549975	0.00427011	CTL0413	Lipid Trans/Metab	phosphatidylcholine-hydrolyzing phospholipase D
CTL0171	CT_802	1.02636	0.0130544	1.07164	NA	0.590438	1.32e-14	1.48758	NA	0.128435	0.0445147	rpsR	Transl/Ribos Struct/Biogen	30S ribosomal protein S18
CTL0151	CT_782	0.584463	0.128077	1.30222	NA	0.259358	0.000818426	1.21533	NA	0.157165	0.0977489	cysS	Transl/Ribos Struct/Biogen	cysteine--tRNA ligase
CTL0377	CT_122	-0.812263	0.0587227	0.115794	NA	0.472546	1.8e-10	0.684318	NA	0.04789	0.513264	efp	Transl/Ribos Struct/Biogen	elongation factor P
CTL0056	CT_687	-0.112552	0.812156	1.55885	NA	0.169811	0.027289	1.92584	NA	-0.0212662	0.6639	sufS	AA/OligoPep Transport/Metab	cysteine desulfurase
CTL0558	CT_306	-1.33393	0.00112727	0.543613	NA	0.527913	2.84e-08	1.10601	0.473697	0.0247109	0.717404	CTL0558	Energy Prod/Conv	V-type ATP synthase subunit D
CTL0170	CT_801	1.18874	0.00717451	1.66246	NA	0.77455	5.97e-23	1.02557	NA	-0.0133492	0.730427	rpsF	Transl/Ribos Struct/Biogen	30S ribosomal protein S6
CAP09061	RS04795	4.52098	1.72e-58	0.915687	0.384947	0.805122	1.08e-16	1.33649	0.225286	0.833344	2.30408e-13	Pgp1	Plasmid-encoded Protein	Helicase
CAP09060	RS04800	2.8955	5.02e-23	0.852594	0.158867	0.606183	4.3e-15	1.35723	0.0413947	-0.193369	0.343103	Pgp2	Plasmid-encoded Protein	Plasmid replication iniatiator
CAP09059	RS04805	0.243432	0.716542	-1.17915	0.0419481	-1.82393	1.61e-21	-0.406674	0.599083	0.00189171	0.903068	Pgp3	Plasmid-encoded Protein	Virulence factor Pgp3
CAP09058	RS04810	0.381078	0.309226	-0.865381	0.223958	-0.653629	1.71e-17	0.249559	0.795517	0.680635	5.56127e-20	Pgp4	Plasmid-encoded Protein	Transcriptional regulator Pgp4
CAP09065	RS04815	0.581293	0.092742	-0.234693	0.601905	0.237968	0.000129526	0.807577	0.000626435	0.0591922	0.492373	Pgp5	Plasmid-encoded Protein	Partitioning ATPase A
CAP09064	RS04820	-0.0382964	0.939691	-1.08667	0.0572574	-0.159309	0.0195451	0.113144	0.889887	-0.384925	0.00392873	Pgp6	Plasmid-encoded Protein	Partitioning protein B
CAP09063	RS04785	0.963235	0.0255034	-0.637661	0.0601142	0.491306	0.000512368	0.792352	0.00112999	1.28891	3.44616e-32	Pgp7	Plasmid-encoded Protein	Tryrosine recombinase XerC
CAP09062	RS04790	3.54523	2.25e-21	0.170289	0.575952	0.471839	0.0660312	0.679568	0.049415	0.740019	3.4199e-07	Pgp8	Plasmid-encoded Protein	Tryrosine recombinase XerD
